# Supplementary material for: Cnidarian hair cell development illuminates an ancient role for the class IV POU transcription factor in defining mechanoreceptor identity
Source: eLife. 2021 Dec 23;10:e74336. doi: 10.7554/eLife.74336 (PMC8846589; doi:10.7554/eLife.74336)
Supplement: Figure 7—source data 1. [file elife-74336-fig7-data1.txt]

scaffold_1	27185	27699	MSPC_Peak_10279	22.696
scaffold_1	55212	55740	MSPC_Peak_10275	227.987
scaffold_1	119933	120244	MSPC_Peak_10267	13.848
scaffold_1	125329	125864	MSPC_Peak_10263	200.019
scaffold_1	126832	127227	MSPC_Peak_10260	32.09
scaffold_1	135810	136103	MSPC_Peak_10252	8.044
scaffold_1	148229	149219	MSPC_Peak_10248	39.344
scaffold_1	219542	219915	MSPC_Peak_10242	14.775
scaffold_1	230059	230446	MSPC_Peak_10236	13.081
scaffold_1	258799	259413	MSPC_Peak_10231	42.171
scaffold_1	298542	299106	MSPC_Peak_10223	49.656
scaffold_1	312825	313056	MSPC_Peak_10216	10.31
scaffold_1	395337	395894	MSPC_Peak_10209	76.271
scaffold_1	429457	430094	MSPC_Peak_10204	60.834
scaffold_1	474652	475040	MSPC_Peak_10198	9.088
scaffold_1	541416	541807	MSPC_Peak_10192	61.605
scaffold_1	561180	561538	MSPC_Peak_10188	31.113
scaffold_1	562437	563082	MSPC_Peak_10183	79.197
scaffold_1	564377	564685	MSPC_Peak_10176	13.129
scaffold_1	602928	603236	MSPC_Peak_10172	10.759
scaffold_1	605260	605922	MSPC_Peak_10167	8.423
scaffold_1	606804	607470	MSPC_Peak_10162	46.072
scaffold_1	650708	651079	MSPC_Peak_10156	10.806
scaffold_1	739941	740319	MSPC_Peak_10150	15.817
scaffold_1	750103	750518	MSPC_Peak_10143	8.598
scaffold_1	786260	787007	MSPC_Peak_10140	14.423
scaffold_1	806874	807383	MSPC_Peak_10131	30.449
scaffold_1	822798	823498	MSPC_Peak_10126	102.706
scaffold_1	919071	919570	MSPC_Peak_10120	94.464
scaffold_1	940993	941356	MSPC_Peak_10115	29.336
scaffold_1	943761	944396	MSPC_Peak_10110	19.079
scaffold_1	954084	954556	MSPC_Peak_10106	8.945
scaffold_1	984020	984645	MSPC_Peak_10102	24.142
scaffold_1	1003569	1004753	MSPC_Peak_10097	82.119
scaffold_1	1014876	1015117	MSPC_Peak_10093	10.169
scaffold_1	1020382	1020755	MSPC_Peak_10090	15.815
scaffold_1	1022503	1022833	MSPC_Peak_10082	14.219
scaffold_1	1025705	1026165	MSPC_Peak_10076	45.118
scaffold_1	1036528	1036966	MSPC_Peak_10070	42.795
scaffold_1	1071888	1072123	MSPC_Peak_10064	20.138
scaffold_1	1074394	1075354	MSPC_Peak_10059	92.533
scaffold_1	1141331	1141621	MSPC_Peak_10055	8.598
scaffold_1	1156204	1156499	MSPC_Peak_10047	19.805
scaffold_1	1163211	1163627	MSPC_Peak_10042	32.28
scaffold_1	1223425	1223731	MSPC_Peak_10035	19.328
scaffold_1	1233336	1233657	MSPC_Peak_10029	10.082
scaffold_1	1239303	1239957	MSPC_Peak_10024	73.718
scaffold_1	1295943	1296311	MSPC_Peak_10019	14.483
scaffold_1	1307811	1308081	MSPC_Peak_10016	17.505
scaffold_1	1336826	1337105	MSPC_Peak_10013	9.529
scaffold_1	1353163	1353898	MSPC_Peak_10003	19.477
scaffold_1	1368235	1368677	MSPC_Peak_9999	11.421
scaffold_1	1398252	1398919	MSPC_Peak_9994	45.035
scaffold_1	1470071	1471132	MSPC_Peak_9988	66.408
scaffold_1	1490949	1491376	MSPC_Peak_9983	30.183
scaffold_1	1544555	1544866	MSPC_Peak_9975	9.024
scaffold_1	1558866	1559295	MSPC_Peak_9972	17.494
scaffold_1	1666322	1666733	MSPC_Peak_9965	10.565
scaffold_1	1706146	1707036	MSPC_Peak_9959	47.085
scaffold_1	1795965	1796532	MSPC_Peak_9953	10.883
scaffold_1	1810145	1810409	MSPC_Peak_9949	21.526
scaffold_1	1865604	1866279	MSPC_Peak_9944	67.387
scaffold_1	1906740	1907192	MSPC_Peak_9938	10.452
scaffold_1	2024281	2024650	MSPC_Peak_9930	35.821
scaffold_1	2067993	2068425	MSPC_Peak_9926	12.969
scaffold_1	2142541	2143347	MSPC_Peak_9918	20.053
scaffold_1	2143889	2144383	MSPC_Peak_9914	17.999
scaffold_1	2148257	2148644	MSPC_Peak_9904	49.509
scaffold_1	2163721	2163949	MSPC_Peak_9900	8.884
scaffold_1	2169266	2169537	MSPC_Peak_9894	17.612
scaffold_1	2230792	2231679	MSPC_Peak_9887	8.367
scaffold_1	2233422	2234134	MSPC_Peak_9882	41.599
scaffold_1	2247546	2248272	MSPC_Peak_9876	94.308
scaffold_1	2266927	2268016	MSPC_Peak_9871	50.474
scaffold_1	2271140	2271387	MSPC_Peak_9867	14.106
scaffold_1	2335736	2336013	MSPC_Peak_9861	8.27
scaffold_1	2507717	2508133	MSPC_Peak_9855	8.514
scaffold_1	2566919	2567326	MSPC_Peak_9847	21.331
scaffold_1	2580060	2580748	MSPC_Peak_9841	41.23
scaffold_1	2601288	2601789	MSPC_Peak_9834	47.264
scaffold_1	2616961	2617330	MSPC_Peak_9827	18.852
scaffold_1	2623809	2624258	MSPC_Peak_9822	27.938
scaffold_1	2658505	2659061	MSPC_Peak_9814	40.4
scaffold_1	2751626	2752076	MSPC_Peak_9811	73.261
scaffold_1	2758754	2759037	MSPC_Peak_9804	15.56
scaffold_1	2759448	2760136	MSPC_Peak_9798	23.058
scaffold_1	2776505	2776977	MSPC_Peak_9791	30.504
scaffold_1	2783572	2784035	MSPC_Peak_9787	19.892
scaffold_1	2790271	2790612	MSPC_Peak_9781	27.514
scaffold_1	2790983	2791401	MSPC_Peak_9774	17.079
scaffold_1	2822212	2822616	MSPC_Peak_9768	11.639
scaffold_1	2836441	2837160	MSPC_Peak_9763	14.155
scaffold_1	2862034	2862624	MSPC_Peak_9758	94.31
scaffold_1	2867308	2867930	MSPC_Peak_9752	inf
scaffold_1	2874979	2876135	MSPC_Peak_9747	78.043
scaffold_1	2877836	2878131	MSPC_Peak_9740	12.567
scaffold_1	2964863	2965182	MSPC_Peak_9734	14.492
scaffold_1	3012163	3012977	MSPC_Peak_9729	59.912
scaffold_1	3046140	3046662	MSPC_Peak_9723	99.228
scaffold_1	3114526	3114922	MSPC_Peak_9718	250.977
scaffold_1	3124575	3124903	MSPC_Peak_9713	8.587
scaffold_1	3125620	3126002	MSPC_Peak_9708	28.486
scaffold_2	43012	43328	MSPC_Peak_6977	35.872
scaffold_2	136373	136680	MSPC_Peak_6968	19.374
scaffold_2	170794	171389	MSPC_Peak_6961	30.179
scaffold_2	238290	238903	MSPC_Peak_6956	13.181
scaffold_2	239825	240244	MSPC_Peak_6950	100.928
scaffold_2	269667	270631	MSPC_Peak_6944	297.425
scaffold_2	309887	310393	MSPC_Peak_6938	70.808
scaffold_2	316935	317468	MSPC_Peak_6933	37.35
scaffold_2	363787	364322	MSPC_Peak_6929	14.946
scaffold_2	387164	387869	MSPC_Peak_6925	13.154
scaffold_2	433886	434242	MSPC_Peak_6917	9.355
scaffold_2	447775	448496	MSPC_Peak_6913	29.969
scaffold_2	459900	460163	MSPC_Peak_6906	12.732
scaffold_2	487763	488367	MSPC_Peak_6900	10.67
scaffold_2	504087	504700	MSPC_Peak_6896	16.759
scaffold_2	562902	563496	MSPC_Peak_6889	21.987
scaffold_2	566968	567515	MSPC_Peak_6883	102.559
scaffold_2	606328	607069	MSPC_Peak_6877	18.431
scaffold_2	616637	616965	MSPC_Peak_6873	8.316
scaffold_2	746762	747214	MSPC_Peak_6867	8.05
scaffold_2	766905	767171	MSPC_Peak_6862	33.493
scaffold_2	806180	806452	MSPC_Peak_6858	14.134
scaffold_2	808046	808582	MSPC_Peak_6850	70.746
scaffold_2	819494	820090	MSPC_Peak_6844	23.294
scaffold_2	820367	820624	MSPC_Peak_6838	10.376
scaffold_2	841742	842140	MSPC_Peak_6830	19.96
scaffold_2	844809	845250	MSPC_Peak_6822	51.393
scaffold_2	967579	968681	MSPC_Peak_6818	15.108
scaffold_2	1054192	1054545	MSPC_Peak_6814	8.781
scaffold_2	1055000	1055669	MSPC_Peak_6806	19.645
scaffold_2	1072532	1072787	MSPC_Peak_6802	11.418
scaffold_2	1077418	1077773	MSPC_Peak_6794	13.03
scaffold_2	1095811	1096863	MSPC_Peak_6789	134.23
scaffold_2	1097205	1098092	MSPC_Peak_6785	76.561
scaffold_2	1098438	1098860	MSPC_Peak_6779	42.409
scaffold_2	1144563	1145216	MSPC_Peak_6775	10.167
scaffold_2	1176652	1176940	MSPC_Peak_6769	11.857
scaffold_2	1242985	1243525	MSPC_Peak_6764	18.798
scaffold_2	1250997	1251379	MSPC_Peak_6759	13.828
scaffold_2	1252122	1252424	MSPC_Peak_6755	17.705
scaffold_2	1284540	1285538	MSPC_Peak_6747	58.795
scaffold_2	1337454	1337982	MSPC_Peak_6743	101.648
scaffold_2	1434115	1434355	MSPC_Peak_6740	8.11
scaffold_2	1443595	1444001	MSPC_Peak_6733	22.811
scaffold_2	1453205	1453537	MSPC_Peak_6728	8.474
scaffold_2	1497775	1498175	MSPC_Peak_6724	28.319
scaffold_2	1499429	1499965	MSPC_Peak_6718	75.464
scaffold_2	1670915	1671349	MSPC_Peak_6714	33.157
scaffold_2	1696956	1697532	MSPC_Peak_6708	85.694
scaffold_2	1698457	1698770	MSPC_Peak_6700	15.46
scaffold_2	1751769	1752619	MSPC_Peak_6695	61.664
scaffold_2	1753722	1754883	MSPC_Peak_6693	inf
scaffold_2	1827405	1827645	MSPC_Peak_6683	10.218
scaffold_2	1828716	1829021	MSPC_Peak_6679	10.086
scaffold_2	1838233	1838649	MSPC_Peak_6674	23.547
scaffold_2	1898047	1898364	MSPC_Peak_6668	10.37
scaffold_2	1960175	1960765	MSPC_Peak_6663	158.612
scaffold_2	1986289	1986652	MSPC_Peak_6656	11.823
scaffold_2	1993004	1993550	MSPC_Peak_6651	10.778
scaffold_2	2012933	2013415	MSPC_Peak_6645	31.317
scaffold_2	2049606	2050107	MSPC_Peak_6639	267.79
scaffold_2	2118787	2119206	MSPC_Peak_6633	59.952
scaffold_2	2127272	2127615	MSPC_Peak_6630	41.846
scaffold_2	2127922	2128319	MSPC_Peak_6623	63.048
scaffold_2	2137042	2137282	MSPC_Peak_6618	8.492
scaffold_2	2137859	2138456	MSPC_Peak_6613	15.453
scaffold_2	2140856	2141674	MSPC_Peak_6608	17.604
scaffold_2	2144229	2144675	MSPC_Peak_6604	93.059
scaffold_2	2156287	2157021	MSPC_Peak_6598	68.399
scaffold_2	2157369	2157975	MSPC_Peak_6593	234.591
scaffold_2	2170508	2171154	MSPC_Peak_6590	282.772
scaffold_2	2200361	2200804	MSPC_Peak_6583	74.428
scaffold_2	2245513	2245927	MSPC_Peak_6579	16.379
scaffold_2	2246205	2246476	MSPC_Peak_6571	10.488
scaffold_2	2256007	2256390	MSPC_Peak_6565	20.204
scaffold_2	2287007	2287430	MSPC_Peak_6561	58.94
scaffold_2	2291302	2292093	MSPC_Peak_6557	inf
scaffold_2	2319504	2319889	MSPC_Peak_6552	17.08
scaffold_2	2336494	2337101	MSPC_Peak_6547	9.538
scaffold_2	2352933	2353269	MSPC_Peak_6541	14.531
scaffold_2	2373183	2373759	MSPC_Peak_6535	76.78
scaffold_2	2374970	2375601	MSPC_Peak_6529	28.211
scaffold_2	2375902	2376234	MSPC_Peak_6525	11.214
scaffold_2	2377046	2377384	MSPC_Peak_6518	8.186
scaffold_2	2442035	2442299	MSPC_Peak_6513	9.565
scaffold_2	2479416	2479756	MSPC_Peak_6506	12.571
scaffold_2	2480185	2480782	MSPC_Peak_6500	64.726
scaffold_2	2494664	2495195	MSPC_Peak_6496	39.104
scaffold_2	2497394	2498192	MSPC_Peak_6489	15.998
scaffold_2	2500573	2501258	MSPC_Peak_6483	22.684
scaffold_2	2522482	2523248	MSPC_Peak_6479	12.969
scaffold_2	2540586	2540865	MSPC_Peak_6472	8.769
scaffold_2	2573482	2574076	MSPC_Peak_6465	44.858
scaffold_2	2582641	2582894	MSPC_Peak_6458	9.751
scaffold_2	2605388	2605817	MSPC_Peak_6455	10.669
scaffold_2	2651117	2651377	MSPC_Peak_6446	13.825
scaffold_2	2684964	2685364	MSPC_Peak_6442	32.874
scaffold_2	2685834	2686134	MSPC_Peak_6437	14.13
scaffold_2	2713654	2713911	MSPC_Peak_6432	8.688
scaffold_2	2740180	2740622	MSPC_Peak_6426	26.052
scaffold_2	2761801	2762162	MSPC_Peak_6423	14.644
scaffold_2	2782191	2782629	MSPC_Peak_6418	56.738
scaffold_2	2811831	2812288	MSPC_Peak_6411	24.806
scaffold_2	2812582	2812920	MSPC_Peak_6405	11.179
scaffold_3	188	777	MSPC_Peak_11038	14.063
scaffold_3	19942	20347	MSPC_Peak_11034	18.985
scaffold_3	105593	106502	MSPC_Peak_11029	13.286
scaffold_3	153320	153793	MSPC_Peak_11026	26.033
scaffold_3	159322	159822	MSPC_Peak_11022	12.002
scaffold_3	197099	197340	MSPC_Peak_11019	29.088
scaffold_3	201606	201862	MSPC_Peak_11017	25.422
scaffold_3	206148	206429	MSPC_Peak_10995	25.317
scaffold_3	206890	207231	MSPC_Peak_10993	15.302
scaffold_3	220538	220914	MSPC_Peak_10988	36.067
scaffold_3	223355	224745	MSPC_Peak_10982	21.7
scaffold_3	242961	243528	MSPC_Peak_10977	21.935
scaffold_3	244040	244690	MSPC_Peak_10971	9.191
scaffold_3	259275	259793	MSPC_Peak_10965	45.937
scaffold_3	261504	261845	MSPC_Peak_10961	25.198
scaffold_3	262407	262925	MSPC_Peak_10956	30.454
scaffold_3	263309	263799	MSPC_Peak_10952	23.871
scaffold_3	286585	287561	MSPC_Peak_10947	25.277
scaffold_3	305689	306026	MSPC_Peak_10943	8.939
scaffold_3	383672	384246	MSPC_Peak_10937	53.449
scaffold_3	386683	387485	MSPC_Peak_10925	56.719
scaffold_3	393876	394448	MSPC_Peak_10921	10.076
scaffold_3	512274	512638	MSPC_Peak_10916	8.424
scaffold_3	580762	581180	MSPC_Peak_10911	10.009
scaffold_3	616244	616896	MSPC_Peak_10906	61.624
scaffold_3	662720	663193	MSPC_Peak_10901	49.47
scaffold_3	666308	666827	MSPC_Peak_10893	36.03
scaffold_3	690978	691747	MSPC_Peak_10889	80.922
scaffold_3	704017	704481	MSPC_Peak_10884	84.666
scaffold_3	704941	705432	MSPC_Peak_10878	16.528
scaffold_3	762210	762619	MSPC_Peak_10874	11.112
scaffold_3	873787	874206	MSPC_Peak_10870	21.439
scaffold_3	920698	921086	MSPC_Peak_10864	14.923
scaffold_3	1044554	1044951	MSPC_Peak_10861	11.326
scaffold_3	1046179	1046552	MSPC_Peak_10845	17.554
scaffold_3	1140369	1141179	MSPC_Peak_10841	22.277
scaffold_3	1168513	1170806	MSPC_Peak_10839	inf
scaffold_3	1178835	1179730	MSPC_Peak_10836	26.446
scaffold_3	1180238	1180953	MSPC_Peak_10833	16.819
scaffold_3	1254559	1255241	MSPC_Peak_10829	41.347
scaffold_3	1292965	1293536	MSPC_Peak_10825	17.045
scaffold_3	1433204	1433837	MSPC_Peak_10822	13.707
scaffold_3	1434822	1435050	MSPC_Peak_10818	36.822
scaffold_3	1534391	1535665	MSPC_Peak_10813	87.767
scaffold_3	1538784	1539240	MSPC_Peak_10808	9.875
scaffold_3	1625030	1625449	MSPC_Peak_10800	12.394
scaffold_3	1763185	1763561	MSPC_Peak_10796	13.057
scaffold_3	1765387	1766486	MSPC_Peak_10773	13.275
scaffold_3	1796847	1797173	MSPC_Peak_10770	9.875
scaffold_3	1823884	1824470	MSPC_Peak_10768	17.492
scaffold_3	1833636	1834426	MSPC_Peak_10763	26.032
scaffold_3	1917389	1918556	MSPC_Peak_10757	154.774
scaffold_3	1922301	1922697	MSPC_Peak_10752	30.554
scaffold_3	1923623	1924014	MSPC_Peak_10748	18.592
scaffold_3	1927693	1928333	MSPC_Peak_10742	204.588
scaffold_3	1931995	1932312	MSPC_Peak_10737	46.748
scaffold_3	1934862	1935344	MSPC_Peak_10731	57.702
scaffold_3	1936065	1936554	MSPC_Peak_10727	27.629
scaffold_3	1937604	1938287	MSPC_Peak_10724	8.127
scaffold_3	1983462	1984646	MSPC_Peak_10720	55.364
scaffold_3	1996312	1996613	MSPC_Peak_10696	14.055
scaffold_3	2141070	2141414	MSPC_Peak_10691	10.207
scaffold_3	2158537	2158816	MSPC_Peak_10685	21.058
scaffold_3	2191667	2192005	MSPC_Peak_10681	26.695
scaffold_3	2192374	2192683	MSPC_Peak_10677	18.264
scaffold_3	2206146	2206532	MSPC_Peak_10670	46.92
scaffold_3	2318914	2319291	MSPC_Peak_10665	56.812
scaffold_3	2356902	2357722	MSPC_Peak_10660	35.517
scaffold_3	2414898	2415544	MSPC_Peak_10657	33.828
scaffold_3	2517494	2517754	MSPC_Peak_10651	19.264
scaffold_3	2590491	2590786	MSPC_Peak_10647	14.722
scaffold_3	2596469	2596735	MSPC_Peak_10643	13.108
scaffold_3	2606866	2607473	MSPC_Peak_10639	10.586
scaffold_3	2651361	2651702	MSPC_Peak_10623	18.555
scaffold_3	2665015	2665571	MSPC_Peak_10621	90.598
scaffold_3	2689767	2690045	MSPC_Peak_10615	9.985
scaffold_3	2710242	2710587	MSPC_Peak_10611	21.449
scaffold_3	2715485	2716375	MSPC_Peak_10604	50.454
scaffold_3	2738405	2739142	MSPC_Peak_10599	163.799
scaffold_3	2807707	2808289	MSPC_Peak_10592	14.28
scaffold_3	2808682	2809096	MSPC_Peak_10589	60.761
scaffold_3	2812211	2812792	MSPC_Peak_10584	9.22
scaffold_3	2818683	2818935	MSPC_Peak_10578	24.702
scaffold_4	56648	56993	MSPC_Peak_1533	23.147
scaffold_4	62323	62861	MSPC_Peak_1532	18.481
scaffold_4	69210	69629	MSPC_Peak_1531	79.595
scaffold_4	170578	171700	MSPC_Peak_1530	207.239
scaffold_4	174442	175192	MSPC_Peak_1529	292.339
scaffold_4	185081	185558	MSPC_Peak_1528	89.512
scaffold_4	231545	231917	MSPC_Peak_1526	8.572
scaffold_4	271442	271907	MSPC_Peak_1525	10.672
scaffold_4	276888	277877	MSPC_Peak_1524	114.955
scaffold_4	278616	279422	MSPC_Peak_1523	76.487
scaffold_4	369888	370141	MSPC_Peak_1522	14.529
scaffold_4	384947	385235	MSPC_Peak_1521	12.247
scaffold_4	402438	403143	MSPC_Peak_1520	33.503
scaffold_4	412538	413018	MSPC_Peak_1519	12.562
scaffold_4	439586	440017	MSPC_Peak_1518	48.408
scaffold_4	462461	464718	MSPC_Peak_1517	inf
scaffold_4	510984	513649	MSPC_Peak_1516	16.429
scaffold_4	554072	554688	MSPC_Peak_1515	18.627
scaffold_4	594430	594795	MSPC_Peak_1514	12.727
scaffold_4	607080	608303	MSPC_Peak_1513	182.69
scaffold_4	674725	674990	MSPC_Peak_1512	16.846
scaffold_4	725715	726347	MSPC_Peak_1511	310.749
scaffold_4	753392	753899	MSPC_Peak_1510	59.056
scaffold_4	754281	754592	MSPC_Peak_1509	55.228
scaffold_4	768814	769486	MSPC_Peak_1508	12.297
scaffold_4	861855	862160	MSPC_Peak_1507	20.041
scaffold_4	906849	907509	MSPC_Peak_1506	185.164
scaffold_4	962343	962656	MSPC_Peak_1505	40.696
scaffold_4	985266	986165	MSPC_Peak_1504	11.995
scaffold_4	1064643	1065098	MSPC_Peak_1503	36.873
scaffold_4	1071598	1072445	MSPC_Peak_1502	inf
scaffold_4	1073565	1074181	MSPC_Peak_1501	12.496
scaffold_4	1083776	1084121	MSPC_Peak_1500	25.519
scaffold_4	1112314	1112786	MSPC_Peak_1499	9.679
scaffold_4	1169446	1169926	MSPC_Peak_1498	150.782
scaffold_4	1242046	1242697	MSPC_Peak_1497	30.051
scaffold_4	1242963	1243456	MSPC_Peak_1496	20.04
scaffold_4	1267020	1267422	MSPC_Peak_1495	20.348
scaffold_4	1337543	1337839	MSPC_Peak_1494	31.889
scaffold_4	1372150	1372599	MSPC_Peak_1493	24.817
scaffold_4	1374174	1374475	MSPC_Peak_1492	13.98
scaffold_4	1446874	1447370	MSPC_Peak_1491	23.308
scaffold_4	1452688	1453006	MSPC_Peak_1490	14.713
scaffold_4	1479843	1480650	MSPC_Peak_1489	21.43
scaffold_4	1630771	1631268	MSPC_Peak_1488	12.535
scaffold_4	1686123	1687218	MSPC_Peak_1487	inf
scaffold_4	1698891	1699123	MSPC_Peak_1486	11.032
scaffold_4	1756234	1756971	MSPC_Peak_1485	42.181
scaffold_4	1808094	1808691	MSPC_Peak_1484	15.947
scaffold_4	1852752	1853070	MSPC_Peak_1483	8.344
scaffold_4	1856239	1856577	MSPC_Peak_1482	9.315
scaffold_4	1870034	1870519	MSPC_Peak_1481	29.236
scaffold_4	1883194	1883462	MSPC_Peak_1480	15.323
scaffold_4	1888142	1888675	MSPC_Peak_1479	22.893
scaffold_4	1925316	1925750	MSPC_Peak_1478	18.011
scaffold_4	1982170	1982751	MSPC_Peak_1477	108.948
scaffold_4	1995955	1997103	MSPC_Peak_1476	9.362
scaffold_4	2062626	2063013	MSPC_Peak_1475	14.626
scaffold_4	2077498	2077893	MSPC_Peak_1474	23.346
scaffold_4	2090767	2091262	MSPC_Peak_1473	14.794
scaffold_4	2094713	2095039	MSPC_Peak_1472	11.5
scaffold_4	2183857	2184921	MSPC_Peak_1471	106.711
scaffold_4	2198278	2198709	MSPC_Peak_1470	17.622
scaffold_4	2203207	2203894	MSPC_Peak_1469	138.023
scaffold_4	2208090	2209322	MSPC_Peak_1468	25.219
scaffold_4	2222399	2222911	MSPC_Peak_1467	88.788
scaffold_4	2276165	2276521	MSPC_Peak_1466	13.887
scaffold_4	2281389	2281677	MSPC_Peak_1465	13.366
scaffold_4	2281988	2282376	MSPC_Peak_1464	37.346
scaffold_4	2335687	2335991	MSPC_Peak_1461	17.213
scaffold_4	2340536	2340849	MSPC_Peak_1459	9.101
scaffold_4	2361685	2361964	MSPC_Peak_1457	22.029
scaffold_4	2362448	2362956	MSPC_Peak_1455	69.113
scaffold_4	2366418	2366833	MSPC_Peak_1453	61.732
scaffold_4	2369406	2370282	MSPC_Peak_1451	114.7
scaffold_4	2382359	2382677	MSPC_Peak_1449	9.667
scaffold_4	2387078	2387868	MSPC_Peak_1447	116.194
scaffold_4	2431001	2431457	MSPC_Peak_1445	72.554
scaffold_4	2433474	2433839	MSPC_Peak_1443	10.384
scaffold_4	2444276	2444533	MSPC_Peak_1441	9.304
scaffold_4	2468982	2470216	MSPC_Peak_1439	99.727
scaffold_4	2498957	2499270	MSPC_Peak_1438	27.13
scaffold_4	2565382	2565705	MSPC_Peak_1433	9.605
scaffold_4	2688904	2689326	MSPC_Peak_1431	22.206
scaffold_4	2737454	2737717	MSPC_Peak_1429	93.474
scaffold_5	32146	32488	MSPC_Peak_2861	12.564
scaffold_5	67381	68094	MSPC_Peak_2860	inf
scaffold_5	68989	69396	MSPC_Peak_2859	35.383
scaffold_5	72807	73391	MSPC_Peak_2858	17.792
scaffold_5	74013	74276	MSPC_Peak_2857	8.932
scaffold_5	202279	203726	MSPC_Peak_2856	34.381
scaffold_5	209275	209674	MSPC_Peak_2855	27.25
scaffold_5	228739	229081	MSPC_Peak_2854	15.762
scaffold_5	230558	230956	MSPC_Peak_2853	28.883
scaffold_5	231577	231972	MSPC_Peak_2852	18.026
scaffold_5	233147	233706	MSPC_Peak_2851	12.3
scaffold_5	234808	235180	MSPC_Peak_2850	49.336
scaffold_5	249342	249615	MSPC_Peak_2849	8.369
scaffold_5	280105	280538	MSPC_Peak_2848	15.814
scaffold_5	293398	293678	MSPC_Peak_2847	12.165
scaffold_5	311375	311896	MSPC_Peak_2846	12.695
scaffold_5	312273	312627	MSPC_Peak_2845	34.431
scaffold_5	321760	322379	MSPC_Peak_2844	43.958
scaffold_5	366131	366911	MSPC_Peak_2843	16.773
scaffold_5	416900	417597	MSPC_Peak_2842	48.782
scaffold_5	472252	473056	MSPC_Peak_2841	14.586
scaffold_5	473571	473838	MSPC_Peak_2840	16.661
scaffold_5	474792	475159	MSPC_Peak_2839	20.07
scaffold_5	476273	477019	MSPC_Peak_2838	inf
scaffold_5	477510	478572	MSPC_Peak_2837	26.715
scaffold_5	486753	487094	MSPC_Peak_2836	20.63
scaffold_5	500494	501204	MSPC_Peak_2835	28.216
scaffold_5	579704	579933	MSPC_Peak_2834	11.887
scaffold_5	594927	595274	MSPC_Peak_2833	49.528
scaffold_5	595631	595882	MSPC_Peak_2832	37.027
scaffold_5	730190	730544	MSPC_Peak_2831	18.179
scaffold_5	777421	777921	MSPC_Peak_2830	32.843
scaffold_5	810268	810727	MSPC_Peak_2829	30.037
scaffold_5	817473	818028	MSPC_Peak_2828	inf
scaffold_5	824150	824893	MSPC_Peak_2827	inf
scaffold_5	829210	829833	MSPC_Peak_2826	19.783
scaffold_5	840451	841227	MSPC_Peak_2825	73.644
scaffold_5	849264	849608	MSPC_Peak_2824	11.898
scaffold_5	851526	852222	MSPC_Peak_2823	inf
scaffold_5	885078	885692	MSPC_Peak_2821	98.69
scaffold_5	960282	960599	MSPC_Peak_2816	32.351
scaffold_5	991097	991779	MSPC_Peak_2814	175.972
scaffold_5	992320	992722	MSPC_Peak_2812	22.379
scaffold_5	998326	998773	MSPC_Peak_2810	36.611
scaffold_5	1035357	1035966	MSPC_Peak_2808	19.914
scaffold_5	1039116	1039544	MSPC_Peak_2807	17.229
scaffold_5	1084088	1084524	MSPC_Peak_2806	23.602
scaffold_5	1144850	1145144	MSPC_Peak_2805	11.073
scaffold_5	1254818	1255201	MSPC_Peak_2803	8.535
scaffold_5	1277234	1277473	MSPC_Peak_2801	11.04
scaffold_5	1447846	1448216	MSPC_Peak_2798	49.966
scaffold_5	1488487	1489187	MSPC_Peak_2796	55.846
scaffold_5	1573529	1574453	MSPC_Peak_2794	28.833
scaffold_5	1584800	1585429	MSPC_Peak_2792	12.137
scaffold_5	1601803	1602423	MSPC_Peak_2785	43.201
scaffold_5	1615505	1615831	MSPC_Peak_2784	11.866
scaffold_5	1638535	1639124	MSPC_Peak_2782	266.392
scaffold_5	1643079	1643326	MSPC_Peak_2781	8.809
scaffold_5	1646442	1647195	MSPC_Peak_2780	inf
scaffold_5	1652105	1652693	MSPC_Peak_2779	51.234
scaffold_5	1675646	1676645	MSPC_Peak_2777	30.187
scaffold_5	1778465	1779298	MSPC_Peak_2776	inf
scaffold_5	1920217	1920565	MSPC_Peak_2775	34.46
scaffold_5	1987309	1987617	MSPC_Peak_2774	23.828
scaffold_5	2024581	2024977	MSPC_Peak_2773	18.586
scaffold_5	2073986	2074239	MSPC_Peak_2772	10.887
scaffold_5	2113029	2113703	MSPC_Peak_2771	31.239
scaffold_5	2114778	2115112	MSPC_Peak_2770	10.51
scaffold_5	2248624	2248994	MSPC_Peak_2769	9.719
scaffold_5	2250918	2251491	MSPC_Peak_2768	103.334
scaffold_5	2251739	2252157	MSPC_Peak_2767	39.906
scaffold_5	2253951	2254867	MSPC_Peak_2766	32.393
scaffold_5	2288138	2288724	MSPC_Peak_2765	14.197
scaffold_5	2289308	2289855	MSPC_Peak_2764	18.169
scaffold_5	2291716	2292068	MSPC_Peak_2763	15.888
scaffold_5	2295333	2295580	MSPC_Peak_2762	11.565
scaffold_5	2367729	2368671	MSPC_Peak_2761	154.412
scaffold_5	2418478	2419072	MSPC_Peak_2760	130.62
scaffold_5	2432597	2433213	MSPC_Peak_2759	10.47
scaffold_5	2554496	2554960	MSPC_Peak_2758	8.007
scaffold_5	2561227	2561769	MSPC_Peak_2757	214.072
scaffold_5	2584957	2585516	MSPC_Peak_2756	18.424
scaffold_5	2592104	2592367	MSPC_Peak_2755	9.17
scaffold_5	2592838	2593562	MSPC_Peak_2754	55.03
scaffold_5	2641260	2641741	MSPC_Peak_2753	33.565
scaffold_5	2645183	2645738	MSPC_Peak_2750	inf
scaffold_6	719	1107	MSPC_Peak_2350	84.509
scaffold_6	5207	5481	MSPC_Peak_2349	45.774
scaffold_6	26926	27546	MSPC_Peak_2348	inf
scaffold_6	32843	33351	MSPC_Peak_2347	21.654
scaffold_6	33620	34036	MSPC_Peak_2346	21.309
scaffold_6	81023	81498	MSPC_Peak_2345	73.457
scaffold_6	102922	103828	MSPC_Peak_2344	28.144
scaffold_6	108380	108928	MSPC_Peak_2343	30.043
scaffold_6	113516	114020	MSPC_Peak_2342	12.312
scaffold_6	115384	116009	MSPC_Peak_2341	33.321
scaffold_6	157567	157855	MSPC_Peak_2340	15.349
scaffold_6	161564	163309	MSPC_Peak_2338	221.761
scaffold_6	167556	168182	MSPC_Peak_2336	176.737
scaffold_6	182355	182915	MSPC_Peak_2335	94.585
scaffold_6	183375	184339	MSPC_Peak_2333	41.353
scaffold_6	185488	186412	MSPC_Peak_2332	11.514
scaffold_6	210791	211134	MSPC_Peak_2331	18.555
scaffold_6	227806	228328	MSPC_Peak_2330	86.788
scaffold_6	303420	303797	MSPC_Peak_2329	22.002
scaffold_6	317322	317597	MSPC_Peak_2328	9.328
scaffold_6	329941	330177	MSPC_Peak_2327	8.224
scaffold_6	350932	351594	MSPC_Peak_2326	40.899
scaffold_6	376482	376712	MSPC_Peak_2325	8.44
scaffold_6	378751	380618	MSPC_Peak_2324	44.396
scaffold_6	381782	382622	MSPC_Peak_2323	22.041
scaffold_6	404208	405006	MSPC_Peak_2322	26.774
scaffold_6	429954	430813	MSPC_Peak_2321	14.218
scaffold_6	451773	452185	MSPC_Peak_2320	18.697
scaffold_6	455304	456058	MSPC_Peak_2319	294.529
scaffold_6	459113	459590	MSPC_Peak_2318	49.784
scaffold_6	473946	474766	MSPC_Peak_2317	41.895
scaffold_6	495021	495527	MSPC_Peak_2316	11.036
scaffold_6	496371	496803	MSPC_Peak_2315	21.385
scaffold_6	547210	547715	MSPC_Peak_2314	94.673
scaffold_6	565294	566968	MSPC_Peak_2313	inf
scaffold_6	580485	581020	MSPC_Peak_2312	19.264
scaffold_6	593705	594515	MSPC_Peak_2311	inf
scaffold_6	625131	625413	MSPC_Peak_2310	9.668
scaffold_6	678958	679348	MSPC_Peak_2309	9.56
scaffold_6	706255	706753	MSPC_Peak_2308	135.976
scaffold_6	732608	732996	MSPC_Peak_2307	19.951
scaffold_6	758881	759473	MSPC_Peak_2306	20.073
scaffold_6	762039	763023	MSPC_Peak_2305	38.497
scaffold_6	767136	767372	MSPC_Peak_2304	16.716
scaffold_6	767611	767945	MSPC_Peak_2303	47.767
scaffold_6	768206	768826	MSPC_Peak_2302	inf
scaffold_6	784320	784599	MSPC_Peak_2301	8.843
scaffold_6	804019	804561	MSPC_Peak_2300	18.493
scaffold_6	815998	816725	MSPC_Peak_2299	11.471
scaffold_6	842592	843107	MSPC_Peak_2298	29.305
scaffold_6	873659	874083	MSPC_Peak_2297	21.631
scaffold_6	905139	905905	MSPC_Peak_2296	15.739
scaffold_6	911570	912289	MSPC_Peak_2295	22.401
scaffold_6	912613	913251	MSPC_Peak_2294	15.255
scaffold_6	924606	925156	MSPC_Peak_2293	14.185
scaffold_6	1049977	1050238	MSPC_Peak_2292	10.712
scaffold_6	1104940	1106074	MSPC_Peak_2291	112.578
scaffold_6	1118799	1119198	MSPC_Peak_2290	8.115
scaffold_6	1141619	1142254	MSPC_Peak_2289	31.513
scaffold_6	1249253	1249590	MSPC_Peak_2288	9.832
scaffold_6	1352299	1352785	MSPC_Peak_2287	9.021
scaffold_6	1451633	1452209	MSPC_Peak_2286	138.109
scaffold_6	1458047	1458397	MSPC_Peak_2285	36.009
scaffold_6	1459504	1459970	MSPC_Peak_2283	45.159
scaffold_6	1464651	1465016	MSPC_Peak_2281	26.052
scaffold_6	1583099	1583816	MSPC_Peak_2279	13.928
scaffold_6	1609220	1609526	MSPC_Peak_2277	23.461
scaffold_6	1618600	1618996	MSPC_Peak_2276	14.307
scaffold_6	1651115	1651811	MSPC_Peak_2271	28.38
scaffold_6	1654114	1654516	MSPC_Peak_2269	10.699
scaffold_6	1654830	1655522	MSPC_Peak_2268	inf
scaffold_6	1662860	1663154	MSPC_Peak_2267	17.481
scaffold_6	1701571	1701831	MSPC_Peak_2266	31.818
scaffold_6	1702241	1702486	MSPC_Peak_2265	24.532
scaffold_6	1762965	1763186	MSPC_Peak_2263	13.603
scaffold_6	1813338	1814034	MSPC_Peak_2262	309.142
scaffold_6	1837431	1838034	MSPC_Peak_2261	10.353
scaffold_6	1896123	1896476	MSPC_Peak_2259	14.881
scaffold_6	1902212	1902637	MSPC_Peak_2257	18.021
scaffold_6	1910100	1910337	MSPC_Peak_2255	8.807
scaffold_6	1926098	1927174	MSPC_Peak_2253	15.748
scaffold_6	1948290	1948751	MSPC_Peak_2251	14.365
scaffold_6	2040912	2041183	MSPC_Peak_2244	12.496
scaffold_6	2043376	2043879	MSPC_Peak_2242	10.75
scaffold_6	2101672	2102005	MSPC_Peak_2241	14.752
scaffold_6	2146140	2146585	MSPC_Peak_2240	16.889
scaffold_6	2150077	2150638	MSPC_Peak_2239	19.396
scaffold_6	2163461	2163988	MSPC_Peak_2238	119.746
scaffold_6	2168004	2168365	MSPC_Peak_2237	10.263
scaffold_6	2213265	2213603	MSPC_Peak_2236	10.084
scaffold_6	2218364	2218910	MSPC_Peak_2235	87.752
scaffold_6	2243578	2243967	MSPC_Peak_2234	32.929
scaffold_6	2244787	2245453	MSPC_Peak_2233	21.584
scaffold_7	12572	12933	MSPC_Peak_11638	8.165
scaffold_7	68997	69552	MSPC_Peak_11636	8.212
scaffold_7	75629	75876	MSPC_Peak_11632	15.113
scaffold_7	106681	106986	MSPC_Peak_11628	30.432
scaffold_7	110047	110383	MSPC_Peak_11611	11.929
scaffold_7	125471	126234	MSPC_Peak_11610	19.595
scaffold_7	205925	206476	MSPC_Peak_11607	55.608
scaffold_7	350932	351261	MSPC_Peak_11605	9.101
scaffold_7	404838	405128	MSPC_Peak_11603	8.676
scaffold_7	445883	446258	MSPC_Peak_11600	9.08
scaffold_7	448839	449257	MSPC_Peak_11596	15.444
scaffold_7	456318	456978	MSPC_Peak_11592	21.383
scaffold_7	565242	565541	MSPC_Peak_11589	11.127
scaffold_7	584643	584920	MSPC_Peak_11585	11.367
scaffold_7	624817	625215	MSPC_Peak_11582	9.131
scaffold_7	630935	631402	MSPC_Peak_11577	95.122
scaffold_7	636776	637660	MSPC_Peak_11571	117.728
scaffold_7	654601	654915	MSPC_Peak_11567	9.039
scaffold_7	748091	748332	MSPC_Peak_11556	15.658
scaffold_7	771877	772399	MSPC_Peak_11552	16.902
scaffold_7	860906	861316	MSPC_Peak_11549	19.522
scaffold_7	865457	866454	MSPC_Peak_11544	27.418
scaffold_7	866986	867388	MSPC_Peak_11540	66.819
scaffold_7	923609	924084	MSPC_Peak_11537	11.826
scaffold_7	1039150	1039647	MSPC_Peak_11534	51.627
scaffold_7	1040026	1041132	MSPC_Peak_11528	216.564
scaffold_7	1063455	1063975	MSPC_Peak_11523	66.262
scaffold_7	1083294	1083700	MSPC_Peak_11520	73.793
scaffold_7	1090539	1090851	MSPC_Peak_11517	9.311
scaffold_7	1091234	1091781	MSPC_Peak_11514	13.105
scaffold_7	1104479	1105030	MSPC_Peak_11510	8.538
scaffold_7	1136660	1137036	MSPC_Peak_11482	11.54
scaffold_7	1155861	1156754	MSPC_Peak_11480	10.003
scaffold_7	1166555	1167210	MSPC_Peak_11477	37.081
scaffold_7	1223360	1223797	MSPC_Peak_11473	196.582
scaffold_7	1226624	1227520	MSPC_Peak_11468	inf
scaffold_7	1244196	1245589	MSPC_Peak_11466	inf
scaffold_7	1245969	1246466	MSPC_Peak_11464	95.208
scaffold_7	1388900	1389130	MSPC_Peak_11460	14.416
scaffold_7	1438792	1439395	MSPC_Peak_11457	70.981
scaffold_7	1474102	1474740	MSPC_Peak_11454	53.414
scaffold_7	1572908	1573540	MSPC_Peak_11451	47.06
scaffold_7	1635161	1635724	MSPC_Peak_11446	160.797
scaffold_7	1647419	1648012	MSPC_Peak_11442	82.341
scaffold_7	1648292	1648535	MSPC_Peak_11431	15.994
scaffold_7	1660795	1661190	MSPC_Peak_11427	65.771
scaffold_7	1700279	1701098	MSPC_Peak_11424	19.168
scaffold_7	1723931	1724923	MSPC_Peak_11419	18.346
scaffold_7	1783084	1783416	MSPC_Peak_11413	28.638
scaffold_7	1786912	1787283	MSPC_Peak_11410	19.39
scaffold_7	1793152	1793434	MSPC_Peak_11408	16.112
scaffold_7	1842694	1843085	MSPC_Peak_11402	15.19
scaffold_7	1851038	1852131	MSPC_Peak_11398	56.537
scaffold_7	1858741	1859247	MSPC_Peak_11395	31.67
scaffold_7	1974399	1974854	MSPC_Peak_11392	39.293
scaffold_7	1977109	1977478	MSPC_Peak_11388	17.354
scaffold_7	2088328	2088730	MSPC_Peak_11384	51.086
scaffold_7	2183213	2183921	MSPC_Peak_11378	77.231
scaffold_7	2269053	2270077	MSPC_Peak_11331	117.269
scaffold_7	2280127	2280431	MSPC_Peak_11325	14.195
scaffold_7	2321293	2321884	MSPC_Peak_11319	27.184
scaffold_8	104743	105045	MSPC_Peak_4740	15.066
scaffold_8	113663	114180	MSPC_Peak_4737	216.54
scaffold_8	114727	114956	MSPC_Peak_4731	9.326
scaffold_8	126649	126951	MSPC_Peak_4728	8.489
scaffold_8	174191	174454	MSPC_Peak_4723	15.541
scaffold_8	217439	217936	MSPC_Peak_4718	31.236
scaffold_8	265440	265839	MSPC_Peak_4712	25.032
scaffold_8	274530	275434	MSPC_Peak_4709	60.203
scaffold_8	298052	298450	MSPC_Peak_4704	15.619
scaffold_8	401681	402024	MSPC_Peak_4700	9.418
scaffold_8	453101	453849	MSPC_Peak_4696	51.767
scaffold_8	492697	493017	MSPC_Peak_4692	9.514
scaffold_8	640538	641774	MSPC_Peak_4686	50.827
scaffold_8	652470	652762	MSPC_Peak_4679	30.937
scaffold_8	653245	653588	MSPC_Peak_4674	17.879
scaffold_8	665093	665535	MSPC_Peak_4670	14.968
scaffold_8	716777	717215	MSPC_Peak_4664	11.427
scaffold_8	737316	737824	MSPC_Peak_4660	39.036
scaffold_8	787766	788014	MSPC_Peak_4656	20.187
scaffold_8	806795	807187	MSPC_Peak_4652	22.695
scaffold_8	895605	895988	MSPC_Peak_4648	43.001
scaffold_8	905346	905825	MSPC_Peak_4642	69.842
scaffold_8	989960	990234	MSPC_Peak_4639	10.946
scaffold_8	1078976	1079725	MSPC_Peak_4634	13.902
scaffold_8	1133590	1134004	MSPC_Peak_4629	8.957
scaffold_8	1262470	1263010	MSPC_Peak_4624	15.676
scaffold_8	1326696	1327660	MSPC_Peak_4619	24.854
scaffold_8	1382862	1383300	MSPC_Peak_4616	19.18
scaffold_8	1391442	1391770	MSPC_Peak_4609	11.281
scaffold_8	1399754	1400165	MSPC_Peak_4606	61.306
scaffold_8	1501842	1502493	MSPC_Peak_4602	34.72
scaffold_8	1503134	1503758	MSPC_Peak_4598	23.243
scaffold_8	1506092	1506480	MSPC_Peak_4592	63.207
scaffold_8	1520140	1520520	MSPC_Peak_4587	27.757
scaffold_8	1520993	1521744	MSPC_Peak_4584	15.467
scaffold_8	1600964	1601557	MSPC_Peak_4578	35.035
scaffold_8	1652897	1653306	MSPC_Peak_4575	14.004
scaffold_8	1696772	1697039	MSPC_Peak_4571	8.385
scaffold_8	1721553	1721790	MSPC_Peak_4565	8.738
scaffold_8	1827880	1828152	MSPC_Peak_4560	11.094
scaffold_8	1829745	1830275	MSPC_Peak_4557	20.465
scaffold_8	1862345	1862593	MSPC_Peak_4552	12.715
scaffold_8	1872334	1873390	MSPC_Peak_4547	30.397
scaffold_8	2008526	2008786	MSPC_Peak_4543	14.143
scaffold_8	2039055	2039537	MSPC_Peak_4540	19.799
scaffold_8	2040326	2040825	MSPC_Peak_4536	16.103
scaffold_8	2041385	2041755	MSPC_Peak_4530	8.822
scaffold_8	2155450	2156459	MSPC_Peak_4526	11.695
scaffold_8	2180296	2180626	MSPC_Peak_4521	10.491
scaffold_8	2198325	2198804	MSPC_Peak_4517	9.559
scaffold_9	20646	21063	MSPC_Peak_7908	50.284
scaffold_9	56097	57318	MSPC_Peak_7894	50.763
scaffold_9	93279	93657	MSPC_Peak_7886	14.333
scaffold_9	102211	102559	MSPC_Peak_7870	29.812
scaffold_9	121196	121553	MSPC_Peak_7856	51.617
scaffold_9	143511	144091	MSPC_Peak_7841	19.4
scaffold_9	154765	155385	MSPC_Peak_7833	34.4
scaffold_9	160102	160680	MSPC_Peak_7822	224.161
scaffold_9	168898	170029	MSPC_Peak_7815	inf
scaffold_9	177453	178100	MSPC_Peak_7803	16.34
scaffold_9	240413	241209	MSPC_Peak_7796	inf
scaffold_9	293443	293876	MSPC_Peak_7784	9.36
scaffold_9	298579	299149	MSPC_Peak_7769	51.382
scaffold_9	373869	374279	MSPC_Peak_7757	35.422
scaffold_9	442328	442810	MSPC_Peak_7746	10.599
scaffold_9	520428	521022	MSPC_Peak_7739	inf
scaffold_9	522419	523004	MSPC_Peak_7727	71.39
scaffold_9	524952	525472	MSPC_Peak_7707	8.215
scaffold_9	563716	564199	MSPC_Peak_7691	30.611
scaffold_9	581297	581940	MSPC_Peak_7685	73.455
scaffold_9	622072	622444	MSPC_Peak_7671	25.101
scaffold_9	632310	632544	MSPC_Peak_7658	12.863
scaffold_9	865645	865963	MSPC_Peak_7643	56.625
scaffold_9	939780	940135	MSPC_Peak_7634	8.343
scaffold_9	941005	941700	MSPC_Peak_7619	22.416
scaffold_9	982479	982955	MSPC_Peak_7609	39.028
scaffold_9	1003243	1004410	MSPC_Peak_7596	41.172
scaffold_9	1005510	1005833	MSPC_Peak_7586	22.026
scaffold_9	1009624	1010075	MSPC_Peak_7575	13.464
scaffold_9	1017220	1017710	MSPC_Peak_7562	33.084
scaffold_9	1018147	1018880	MSPC_Peak_7548	27.02
scaffold_9	1038928	1039229	MSPC_Peak_7538	13.9
scaffold_9	1058013	1058444	MSPC_Peak_7528	11.031
scaffold_9	1061781	1062215	MSPC_Peak_7516	46.59
scaffold_9	1066832	1067117	MSPC_Peak_7505	11.786
scaffold_9	1087692	1088017	MSPC_Peak_7494	18.848
scaffold_9	1089260	1090656	MSPC_Peak_7484	inf
scaffold_9	1091466	1092450	MSPC_Peak_7475	77.825
scaffold_9	1093513	1094131	MSPC_Peak_7463	218.655
scaffold_9	1100400	1100652	MSPC_Peak_7454	16.323
scaffold_9	1190733	1191298	MSPC_Peak_7439	61.481
scaffold_9	1191813	1192693	MSPC_Peak_7428	121.384
scaffold_9	1199205	1200398	MSPC_Peak_7414	134.614
scaffold_9	1216418	1216722	MSPC_Peak_7397	12.752
scaffold_9	1217824	1218262	MSPC_Peak_7379	33.754
scaffold_9	1221531	1222419	MSPC_Peak_7366	49.403
scaffold_9	1258180	1258547	MSPC_Peak_7359	23.452
scaffold_9	1259096	1259561	MSPC_Peak_7347	18.444
scaffold_9	1294428	1295351	MSPC_Peak_7339	inf
scaffold_9	1345232	1345740	MSPC_Peak_7326	30.09
scaffold_9	1352283	1352580	MSPC_Peak_7311	29.061
scaffold_9	1465389	1465722	MSPC_Peak_7300	12.517
scaffold_9	1491146	1491494	MSPC_Peak_7289	14.599
scaffold_9	1503836	1504326	MSPC_Peak_7277	13.552
scaffold_9	1515303	1516005	MSPC_Peak_7267	137.421
scaffold_9	1600952	1601306	MSPC_Peak_7255	28.132
scaffold_9	1618154	1619305	MSPC_Peak_7241	90.193
scaffold_9	1648329	1648631	MSPC_Peak_7228	170.84
scaffold_9	1653502	1653816	MSPC_Peak_7216	19.206
scaffold_9	1698774	1699090	MSPC_Peak_7205	248.112
scaffold_9	1780906	1781319	MSPC_Peak_7193	15.314
scaffold_9	1786341	1786688	MSPC_Peak_7182	15.69
scaffold_9	1788853	1789153	MSPC_Peak_7172	8.127
scaffold_9	1954138	1954808	MSPC_Peak_7161	inf
scaffold_9	1962135	1963032	MSPC_Peak_7152	inf
scaffold_9	2028323	2028714	MSPC_Peak_7139	61.112
scaffold_9	2034992	2035241	MSPC_Peak_7127	10.859
scaffold_10	48557	48922	MSPC_Peak_10744	11.547
scaffold_10	88523	89235	MSPC_Peak_10741	73.025
scaffold_10	154657	154918	MSPC_Peak_10735	20.133
scaffold_10	291016	291245	MSPC_Peak_10732	17.297
scaffold_10	317082	317874	MSPC_Peak_10728	36.973
scaffold_10	332381	332622	MSPC_Peak_10725	12.967
scaffold_10	333619	333846	MSPC_Peak_10722	11.466
scaffold_10	342349	342910	MSPC_Peak_10718	14.581
scaffold_10	356584	357460	MSPC_Peak_10716	9.219
scaffold_10	458765	459229	MSPC_Peak_10713	10.667
scaffold_10	533303	534959	MSPC_Peak_10711	30.845
scaffold_10	549863	550523	MSPC_Peak_10709	32.139
scaffold_10	560120	560557	MSPC_Peak_10707	10.652
scaffold_10	573404	573783	MSPC_Peak_10705	10.862
scaffold_10	625142	625461	MSPC_Peak_10693	8.319
scaffold_10	647517	647763	MSPC_Peak_10687	9.991
scaffold_10	738242	739074	MSPC_Peak_10682	30.805
scaffold_10	741308	741783	MSPC_Peak_10675	36.285
scaffold_10	845564	846203	MSPC_Peak_10672	23.572
scaffold_10	987798	988283	MSPC_Peak_10666	19.44
scaffold_10	1075017	1075499	MSPC_Peak_10662	22.761
scaffold_10	1076198	1076609	MSPC_Peak_10659	28.245
scaffold_10	1108125	1108404	MSPC_Peak_10653	10.141
scaffold_10	1127494	1128538	MSPC_Peak_10649	inf
scaffold_10	1130480	1130931	MSPC_Peak_10645	49.209
scaffold_10	1148663	1149146	MSPC_Peak_10642	25.188
scaffold_10	1156325	1158017	MSPC_Peak_10638	42.484
scaffold_10	1174768	1175459	MSPC_Peak_10631	18.805
scaffold_10	1215054	1215348	MSPC_Peak_10629	24.593
scaffold_10	1255893	1256443	MSPC_Peak_10625	66.604
scaffold_10	1256849	1257338	MSPC_Peak_10622	54.859
scaffold_10	1278508	1278748	MSPC_Peak_10616	14.106
scaffold_10	1315153	1315391	MSPC_Peak_10610	8.112
scaffold_10	1327317	1327605	MSPC_Peak_10607	11.574
scaffold_10	1351967	1352339	MSPC_Peak_10600	10.287
scaffold_10	1420145	1420422	MSPC_Peak_10596	18.475
scaffold_10	1424757	1425202	MSPC_Peak_10587	29.385
scaffold_10	1426563	1426791	MSPC_Peak_10582	54.157
scaffold_10	1427442	1427869	MSPC_Peak_10577	54.257
scaffold_10	1464537	1464809	MSPC_Peak_10572	10.05
scaffold_10	1478114	1478755	MSPC_Peak_10567	25.345
scaffold_10	1491293	1491644	MSPC_Peak_10561	9.514
scaffold_10	1503725	1504766	MSPC_Peak_10554	22.37
scaffold_10	1507261	1507587	MSPC_Peak_10550	23.618
scaffold_10	1600581	1601858	MSPC_Peak_10544	26.879
scaffold_10	1612394	1613052	MSPC_Peak_10539	18.238
scaffold_10	1656938	1657307	MSPC_Peak_10531	17.375
scaffold_10	1699690	1700136	MSPC_Peak_10526	15.276
scaffold_10	1701920	1702187	MSPC_Peak_10518	16.209
scaffold_10	1755576	1755794	MSPC_Peak_10514	36.798
scaffold_10	1852869	1853174	MSPC_Peak_10509	23.575
scaffold_10	1894735	1895024	MSPC_Peak_10501	11.488
scaffold_10	1906516	1907185	MSPC_Peak_10494	22.326
scaffold_10	1911079	1911732	MSPC_Peak_10493	inf
scaffold_10	1911973	1912302	MSPC_Peak_10482	18.431
scaffold_10	1912646	1913142	MSPC_Peak_10476	22.422
scaffold_10	1913891	1914138	MSPC_Peak_10472	16.492
scaffold_10	1916070	1916560	MSPC_Peak_10466	20.553
scaffold_10	1992539	1992835	MSPC_Peak_10458	8.815
scaffold_10	2012519	2013240	MSPC_Peak_10455	12.783
scaffold_10	2087220	2088283	MSPC_Peak_10448	10.345
scaffold_11	126016	126475	MSPC_Peak_5718	55.456
scaffold_11	173249	173538	MSPC_Peak_5714	21.571
scaffold_11	209582	210039	MSPC_Peak_5707	9.486
scaffold_11	261970	262283	MSPC_Peak_5702	8.605
scaffold_11	277153	277422	MSPC_Peak_5697	19.932
scaffold_11	282622	284177	MSPC_Peak_5693	13.708
scaffold_11	288196	288463	MSPC_Peak_5689	11.155
scaffold_11	325752	326253	MSPC_Peak_5684	34.536
scaffold_11	431980	432496	MSPC_Peak_5679	15.14
scaffold_11	445412	445727	MSPC_Peak_5674	17.905
scaffold_11	473091	473658	MSPC_Peak_5668	18.225
scaffold_11	530377	530672	MSPC_Peak_5664	15.07
scaffold_11	542603	542882	MSPC_Peak_5659	8.789
scaffold_11	563405	563810	MSPC_Peak_5654	14.129
scaffold_11	571138	572292	MSPC_Peak_5649	46.61
scaffold_11	642205	642703	MSPC_Peak_5642	17.743
scaffold_11	645377	645826	MSPC_Peak_5637	9.41
scaffold_11	795780	796136	MSPC_Peak_5633	9.154
scaffold_11	858991	859392	MSPC_Peak_5628	32.558
scaffold_11	862116	863286	MSPC_Peak_5624	140.488
scaffold_11	874015	874621	MSPC_Peak_5614	72.912
scaffold_11	876731	877208	MSPC_Peak_5608	48.688
scaffold_11	889070	889443	MSPC_Peak_5605	9.651
scaffold_11	934923	935828	MSPC_Peak_5602	29.526
scaffold_11	937933	938646	MSPC_Peak_5594	61.024
scaffold_11	1014410	1015168	MSPC_Peak_5590	39.808
scaffold_11	1017416	1018129	MSPC_Peak_5583	34.499
scaffold_11	1026998	1027345	MSPC_Peak_5579	11.107
scaffold_11	1028525	1030068	MSPC_Peak_5576	inf
scaffold_11	1087688	1088904	MSPC_Peak_5572	23.069
scaffold_11	1091761	1092508	MSPC_Peak_5564	129.905
scaffold_11	1102596	1102935	MSPC_Peak_5561	15.307
scaffold_11	1145992	1146399	MSPC_Peak_5557	10.912
scaffold_11	1166100	1166876	MSPC_Peak_5551	267.923
scaffold_11	1182732	1184124	MSPC_Peak_5546	142.608
scaffold_11	1187554	1188013	MSPC_Peak_5541	16.594
scaffold_11	1219350	1219708	MSPC_Peak_5537	28.069
scaffold_11	1323964	1324706	MSPC_Peak_5530	18.961
scaffold_11	1327604	1328284	MSPC_Peak_5527	55.403
scaffold_11	1348450	1349128	MSPC_Peak_5521	14.581
scaffold_11	1352916	1353435	MSPC_Peak_5515	69.657
scaffold_11	1355311	1356014	MSPC_Peak_5511	14.992
scaffold_11	1356684	1357025	MSPC_Peak_5502	9.234
scaffold_11	1358139	1359469	MSPC_Peak_5498	251.299
scaffold_11	1362045	1362437	MSPC_Peak_5491	29.319
scaffold_11	1363317	1363755	MSPC_Peak_5488	18.541
scaffold_11	1364235	1364479	MSPC_Peak_5483	8.484
scaffold_11	1375393	1375723	MSPC_Peak_5475	42.807
scaffold_11	1378494	1378808	MSPC_Peak_5468	8.399
scaffold_11	1379156	1380579	MSPC_Peak_5462	203.093
scaffold_11	1412691	1413862	MSPC_Peak_5459	22.859
scaffold_11	1414236	1414981	MSPC_Peak_5453	14.545
scaffold_11	1453358	1453707	MSPC_Peak_5450	8.257
scaffold_11	1492449	1493599	MSPC_Peak_5443	inf
scaffold_11	1494720	1495046	MSPC_Peak_5438	9.443
scaffold_11	1504762	1505470	MSPC_Peak_5432	222.564
scaffold_11	1550968	1551674	MSPC_Peak_5428	22.802
scaffold_11	1552607	1553192	MSPC_Peak_5422	36.074
scaffold_11	1576653	1577002	MSPC_Peak_5418	13.023
scaffold_11	1606023	1606653	MSPC_Peak_5413	20.618
scaffold_11	1618233	1618818	MSPC_Peak_5405	22.411
scaffold_11	1747904	1748216	MSPC_Peak_5399	12.345
scaffold_11	1813582	1814057	MSPC_Peak_5395	53.173
scaffold_11	1840761	1841106	MSPC_Peak_5390	157.686
scaffold_11	1962803	1963306	MSPC_Peak_5383	279.74
scaffold_12	20983	21685	MSPC_Peak_1776	22.27
scaffold_12	126146	127360	MSPC_Peak_1775	69.825
scaffold_12	138707	139249	MSPC_Peak_1774	16.352
scaffold_12	139489	140263	MSPC_Peak_1773	114.198
scaffold_12	208650	209143	MSPC_Peak_1772	43.357
scaffold_12	289209	289601	MSPC_Peak_1771	19.343
scaffold_12	302959	303423	MSPC_Peak_1770	46.306
scaffold_12	321690	322414	MSPC_Peak_1769	17.964
scaffold_12	331860	332333	MSPC_Peak_1768	10.461
scaffold_12	365428	366168	MSPC_Peak_1767	53.721
scaffold_12	387237	387472	MSPC_Peak_1766	9.6
scaffold_12	401681	402046	MSPC_Peak_1765	25.526
scaffold_12	413898	414239	MSPC_Peak_1764	8.763
scaffold_12	440536	440785	MSPC_Peak_1763	12.662
scaffold_12	452195	452888	MSPC_Peak_1762	14.176
scaffold_12	459578	460221	MSPC_Peak_1761	49.39
scaffold_12	480063	480330	MSPC_Peak_1760	17.941
scaffold_12	482186	482593	MSPC_Peak_1759	37.903
scaffold_12	499379	500093	MSPC_Peak_1758	38.962
scaffold_12	500878	501341	MSPC_Peak_1757	49.736
scaffold_12	508355	509039	MSPC_Peak_1756	40.179
scaffold_12	522704	523302	MSPC_Peak_1755	14.084
scaffold_12	535861	536288	MSPC_Peak_1754	29.958
scaffold_12	538422	538961	MSPC_Peak_1753	258.329
scaffold_12	558975	559327	MSPC_Peak_1752	15.72
scaffold_12	596406	597644	MSPC_Peak_1751	75.801
scaffold_12	668147	668626	MSPC_Peak_1750	28.598
scaffold_12	756751	757004	MSPC_Peak_1749	8.64
scaffold_12	813069	813719	MSPC_Peak_1748	20.665
scaffold_12	859317	859851	MSPC_Peak_1747	37.666
scaffold_12	862848	863355	MSPC_Peak_1746	18.599
scaffold_12	863701	864246	MSPC_Peak_1745	143.362
scaffold_12	867742	868128	MSPC_Peak_1743	14.278
scaffold_12	884313	885259	MSPC_Peak_1742	218.633
scaffold_12	960318	961285	MSPC_Peak_1741	14.218
scaffold_12	962516	965472	MSPC_Peak_1739	inf
scaffold_12	990954	991449	MSPC_Peak_1738	19.838
scaffold_12	1027918	1028682	MSPC_Peak_1737	inf
scaffold_12	1060660	1060963	MSPC_Peak_1736	15.94
scaffold_12	1069189	1069592	MSPC_Peak_1735	36.923
scaffold_12	1100993	1101351	MSPC_Peak_1734	11.847
scaffold_12	1110004	1110525	MSPC_Peak_1733	12.161
scaffold_12	1166939	1167595	MSPC_Peak_1732	9.292
scaffold_12	1178918	1179241	MSPC_Peak_1731	13.167
scaffold_12	1191761	1192147	MSPC_Peak_1730	12.137
scaffold_12	1194031	1194650	MSPC_Peak_1729	10.787
scaffold_12	1196662	1197011	MSPC_Peak_1728	11.681
scaffold_12	1211762	1212227	MSPC_Peak_1727	23.002
scaffold_12	1212587	1212937	MSPC_Peak_1710	11.125
scaffold_12	1238095	1238634	MSPC_Peak_1708	234.058
scaffold_12	1257779	1258033	MSPC_Peak_1706	8.397
scaffold_12	1286669	1287059	MSPC_Peak_1704	18.608
scaffold_12	1336731	1337276	MSPC_Peak_1703	12.645
scaffold_12	1354714	1355122	MSPC_Peak_1701	10.89
scaffold_12	1378807	1379765	MSPC_Peak_1699	53.267
scaffold_12	1401413	1401748	MSPC_Peak_1698	30.031
scaffold_12	1422339	1423055	MSPC_Peak_1695	26.148
scaffold_12	1454208	1455237	MSPC_Peak_1694	inf
scaffold_12	1461993	1462627	MSPC_Peak_1690	36.449
scaffold_12	1479126	1479923	MSPC_Peak_1689	23.024
scaffold_12	1484082	1484372	MSPC_Peak_1687	8.048
scaffold_12	1512668	1513489	MSPC_Peak_1686	inf
scaffold_12	1517323	1518056	MSPC_Peak_1685	18.035
scaffold_12	1544130	1545260	MSPC_Peak_1684	28.789
scaffold_12	1562345	1563017	MSPC_Peak_1683	96.649
scaffold_12	1588778	1589028	MSPC_Peak_1681	9.342
scaffold_12	1589419	1589671	MSPC_Peak_1679	17.874
scaffold_12	1606373	1606700	MSPC_Peak_1677	8.194
scaffold_12	1653274	1654134	MSPC_Peak_1675	74.771
scaffold_12	1657503	1657747	MSPC_Peak_1673	10.078
scaffold_12	1706975	1707578	MSPC_Peak_1671	137.379
scaffold_12	1712276	1712504	MSPC_Peak_1669	9.521
scaffold_12	1762109	1763194	MSPC_Peak_1664	inf
scaffold_12	1766992	1767658	MSPC_Peak_1663	43.609
scaffold_12	1798347	1798599	MSPC_Peak_1662	8.146
scaffold_12	1810942	1811426	MSPC_Peak_1660	11.952
scaffold_12	1822323	1822930	MSPC_Peak_1659	9.328
scaffold_13	26775	27151	MSPC_Peak_3070	8.982
scaffold_13	29736	30163	MSPC_Peak_3069	17.297
scaffold_13	103743	103986	MSPC_Peak_3067	15.159
scaffold_13	121538	122172	MSPC_Peak_3065	inf
scaffold_13	142872	143640	MSPC_Peak_3064	51.114
scaffold_13	163579	164427	MSPC_Peak_3063	11.584
scaffold_13	287865	288143	MSPC_Peak_3061	8.86
scaffold_13	359111	360044	MSPC_Peak_3060	16.979
scaffold_13	398906	399214	MSPC_Peak_3059	15.389
scaffold_13	439414	439766	MSPC_Peak_3058	54.537
scaffold_13	451660	452033	MSPC_Peak_3057	20.695
scaffold_13	499645	500772	MSPC_Peak_3056	92.734
scaffold_13	517697	518206	MSPC_Peak_3055	47.028
scaffold_13	521947	522391	MSPC_Peak_3054	24.926
scaffold_13	563914	564201	MSPC_Peak_3053	18.913
scaffold_13	567587	567918	MSPC_Peak_3052	14.39
scaffold_13	568806	569801	MSPC_Peak_3051	47.022
scaffold_13	690474	690984	MSPC_Peak_3050	40.054
scaffold_13	698016	698410	MSPC_Peak_3049	30.426
scaffold_13	773980	774260	MSPC_Peak_3048	16.239
scaffold_13	797779	798121	MSPC_Peak_3047	53.749
scaffold_13	925227	925803	MSPC_Peak_3045	26.841
scaffold_13	976129	976374	MSPC_Peak_3043	9.033
scaffold_13	998446	999023	MSPC_Peak_3041	19.277
scaffold_13	1072146	1072535	MSPC_Peak_3039	13.815
scaffold_13	1087647	1088266	MSPC_Peak_3035	55.005
scaffold_13	1147942	1148752	MSPC_Peak_3033	44.588
scaffold_13	1171823	1172205	MSPC_Peak_3031	18.886
scaffold_13	1245659	1245963	MSPC_Peak_3029	10.692
scaffold_13	1316252	1317180	MSPC_Peak_3027	16.55
scaffold_13	1388486	1389044	MSPC_Peak_3026	9.801
scaffold_13	1434439	1434749	MSPC_Peak_3025	10.802
scaffold_13	1454317	1455017	MSPC_Peak_3024	29.627
scaffold_13	1457965	1458569	MSPC_Peak_3022	9.175
scaffold_13	1509267	1509534	MSPC_Peak_3020	26.146
scaffold_13	1583044	1583756	MSPC_Peak_3018	inf
scaffold_13	1585207	1586325	MSPC_Peak_3016	71.052
scaffold_13	1587405	1588865	MSPC_Peak_3014	inf
scaffold_13	1589229	1589636	MSPC_Peak_3012	22.57
scaffold_13	1653111	1653634	MSPC_Peak_3007	18.585
scaffold_13	1670333	1670679	MSPC_Peak_3005	17.435
scaffold_13	1679798	1680928	MSPC_Peak_3003	107.8
scaffold_13	1725914	1726277	MSPC_Peak_3001	18.737
scaffold_13	1730944	1731433	MSPC_Peak_3000	22.898
scaffold_13	1731765	1732337	MSPC_Peak_2999	15.421
scaffold_13	1734766	1735326	MSPC_Peak_2998	90.92
scaffold_13	1735615	1736179	MSPC_Peak_2997	38.425
scaffold_13	1737942	1738572	MSPC_Peak_2996	inf
scaffold_13	1760590	1760868	MSPC_Peak_2995	14.327
scaffold_14	108724	109832	MSPC_Peak_1944	18.059
scaffold_14	177985	178516	MSPC_Peak_1943	54.392
scaffold_14	188770	189064	MSPC_Peak_1941	8.279
scaffold_14	191742	192378	MSPC_Peak_1940	32.512
scaffold_14	196410	196664	MSPC_Peak_1939	13.198
scaffold_14	242521	242798	MSPC_Peak_1938	17.079
scaffold_14	259616	260295	MSPC_Peak_1937	17.507
scaffold_14	270261	270567	MSPC_Peak_1936	9.934
scaffold_14	278715	279235	MSPC_Peak_1935	50.335
scaffold_14	287492	288012	MSPC_Peak_1934	137.49
scaffold_14	454643	455101	MSPC_Peak_1933	12.758
scaffold_14	463782	464738	MSPC_Peak_1932	95.261
scaffold_14	490413	491067	MSPC_Peak_1931	22.253
scaffold_14	507152	507530	MSPC_Peak_1930	13.551
scaffold_14	514647	515173	MSPC_Peak_1929	53.453
scaffold_14	515737	516106	MSPC_Peak_1928	10.277
scaffold_14	524917	525370	MSPC_Peak_1927	11.313
scaffold_14	534551	534914	MSPC_Peak_1926	47.322
scaffold_14	538106	538437	MSPC_Peak_1925	52.098
scaffold_14	541196	541687	MSPC_Peak_1924	26.278
scaffold_14	543403	543888	MSPC_Peak_1919	11.613
scaffold_14	548692	549492	MSPC_Peak_1918	16.536
scaffold_14	559385	559678	MSPC_Peak_1917	21.473
scaffold_14	563224	564080	MSPC_Peak_1916	17.066
scaffold_14	604100	604485	MSPC_Peak_1915	22.159
scaffold_14	607080	607469	MSPC_Peak_1914	22.256
scaffold_14	623604	623954	MSPC_Peak_1913	12.717
scaffold_14	748542	748812	MSPC_Peak_1856	18.665
scaffold_14	758212	758996	MSPC_Peak_1855	64.433
scaffold_14	762567	762937	MSPC_Peak_1854	8.637
scaffold_14	769669	769956	MSPC_Peak_1853	15.216
scaffold_14	774829	775549	MSPC_Peak_1852	34.508
scaffold_14	780278	780942	MSPC_Peak_1851	14.901
scaffold_14	797447	797986	MSPC_Peak_1849	17.578
scaffold_14	803608	804529	MSPC_Peak_1847	60.089
scaffold_14	900161	901530	MSPC_Peak_1846	38.158
scaffold_14	956460	956994	MSPC_Peak_1844	63.941
scaffold_14	962175	963850	MSPC_Peak_1842	inf
scaffold_14	989265	989633	MSPC_Peak_1840	19.061
scaffold_14	1036298	1036542	MSPC_Peak_1838	16.977
scaffold_14	1038866	1039088	MSPC_Peak_1831	18.056
scaffold_14	1060964	1061365	MSPC_Peak_1829	15.655
scaffold_14	1061716	1062068	MSPC_Peak_1827	14.944
scaffold_14	1100855	1101266	MSPC_Peak_1826	50.603
scaffold_14	1177848	1178546	MSPC_Peak_1825	10.988
scaffold_14	1254697	1255058	MSPC_Peak_1824	10.874
scaffold_14	1291277	1291649	MSPC_Peak_1822	21.76
scaffold_14	1300893	1301225	MSPC_Peak_1820	13.657
scaffold_14	1477453	1477785	MSPC_Peak_1819	32.239
scaffold_14	1490609	1490981	MSPC_Peak_1817	23.604
scaffold_14	1545692	1546104	MSPC_Peak_1816	83.73
scaffold_14	1583066	1583323	MSPC_Peak_1815	13.873
scaffold_14	1583823	1584071	MSPC_Peak_1814	8.997
scaffold_14	1616132	1616632	MSPC_Peak_1813	22.978
scaffold_14	1633074	1633442	MSPC_Peak_1812	9.095
scaffold_14	1633926	1635251	MSPC_Peak_1811	92.62
scaffold_14	1673464	1674071	MSPC_Peak_1810	inf
scaffold_14	1720320	1720575	MSPC_Peak_1809	39.01
scaffold_15	175983	176322	MSPC_Peak_12532	11.563
scaffold_15	243225	243743	MSPC_Peak_12529	54.379
scaffold_15	275914	276271	MSPC_Peak_12524	12.625
scaffold_15	367540	368153	MSPC_Peak_12520	inf
scaffold_15	395011	395477	MSPC_Peak_12516	22.337
scaffold_15	543117	544161	MSPC_Peak_12515	inf
scaffold_15	546857	547638	MSPC_Peak_12511	inf
scaffold_15	550665	551074	MSPC_Peak_12510	19.97
scaffold_15	596159	596471	MSPC_Peak_12507	9.016
scaffold_15	708950	709569	MSPC_Peak_12505	13.608
scaffold_15	748051	748598	MSPC_Peak_12495	305.419
scaffold_15	817890	818189	MSPC_Peak_12490	25.385
scaffold_15	824972	825780	MSPC_Peak_12486	12.891
scaffold_15	832186	832583	MSPC_Peak_12482	15.695
scaffold_15	840223	840523	MSPC_Peak_12479	11.668
scaffold_15	852292	852574	MSPC_Peak_12476	inf
scaffold_15	877953	878859	MSPC_Peak_12473	76.67
scaffold_15	879596	880016	MSPC_Peak_12469	25.578
scaffold_15	909876	910185	MSPC_Peak_12466	8.23
scaffold_15	1004925	1005303	MSPC_Peak_12464	18.796
scaffold_15	1019975	1020559	MSPC_Peak_12462	20.405
scaffold_15	1024366	1025020	MSPC_Peak_12460	inf
scaffold_15	1075573	1076669	MSPC_Peak_12458	8.928
scaffold_15	1164507	1165286	MSPC_Peak_12457	302.957
scaffold_15	1192023	1192516	MSPC_Peak_12452	12.218
scaffold_15	1201452	1201842	MSPC_Peak_12448	51.944
scaffold_15	1229030	1229296	MSPC_Peak_12444	16.014
scaffold_15	1257483	1258958	MSPC_Peak_12442	46.137
scaffold_15	1272292	1272564	MSPC_Peak_12438	8.291
scaffold_15	1375123	1375825	MSPC_Peak_12433	37.516
scaffold_15	1377985	1378512	MSPC_Peak_12431	17.426
scaffold_15	1530966	1531533	MSPC_Peak_12426	15.635
scaffold_15	1630810	1631545	MSPC_Peak_12421	28.816
scaffold_15	1643346	1643820	MSPC_Peak_12417	30.09
scaffold_16	10175	10546	MSPC_Peak_2587	23.543
scaffold_16	54572	55049	MSPC_Peak_2586	89.527
scaffold_16	103415	103862	MSPC_Peak_2584	34.244
scaffold_16	140540	140786	MSPC_Peak_2582	19.359
scaffold_16	271070	271556	MSPC_Peak_2580	27.244
scaffold_16	356597	357043	MSPC_Peak_2578	125.89
scaffold_16	359940	360644	MSPC_Peak_2576	23.206
scaffold_16	360947	361966	MSPC_Peak_2575	26.251
scaffold_16	364283	364833	MSPC_Peak_2573	9.717
scaffold_16	415665	416072	MSPC_Peak_2571	78.173
scaffold_16	551680	552273	MSPC_Peak_2569	inf
scaffold_16	693163	693476	MSPC_Peak_2568	8.269
scaffold_16	696017	697132	MSPC_Peak_2566	290.562
scaffold_16	697707	699081	MSPC_Peak_2564	172.296
scaffold_16	699416	700084	MSPC_Peak_2563	128.971
scaffold_16	750622	750913	MSPC_Peak_2561	26.805
scaffold_16	756127	756649	MSPC_Peak_2558	11.953
scaffold_16	760643	761207	MSPC_Peak_2557	29.439
scaffold_16	826991	827358	MSPC_Peak_2556	14.218
scaffold_16	833440	833802	MSPC_Peak_2555	10.11
scaffold_16	834028	834819	MSPC_Peak_2554	19.806
scaffold_16	890576	891166	MSPC_Peak_2553	49.32
scaffold_16	1056895	1057379	MSPC_Peak_2551	39.333
scaffold_16	1066141	1066697	MSPC_Peak_2549	14.368
scaffold_16	1072148	1072737	MSPC_Peak_2547	128.884
scaffold_16	1073127	1073715	MSPC_Peak_2546	230.226
scaffold_16	1079935	1080176	MSPC_Peak_2545	20.29
scaffold_16	1080497	1082632	MSPC_Peak_2543	210.766
scaffold_16	1095200	1095465	MSPC_Peak_2542	9.814
scaffold_16	1193092	1193486	MSPC_Peak_2540	75.333
scaffold_16	1210100	1210460	MSPC_Peak_2539	16.883
scaffold_16	1229223	1229588	MSPC_Peak_2538	9.017
scaffold_16	1245391	1245809	MSPC_Peak_2537	8.828
scaffold_16	1278386	1278863	MSPC_Peak_2536	44.17
scaffold_16	1285887	1286654	MSPC_Peak_2535	149.718
scaffold_16	1290059	1290388	MSPC_Peak_2534	24.11
scaffold_16	1308840	1309201	MSPC_Peak_2533	12.072
scaffold_16	1334225	1334462	MSPC_Peak_2532	8.062
scaffold_16	1346576	1347706	MSPC_Peak_2531	39.541
scaffold_16	1491440	1491913	MSPC_Peak_2530	128.131
scaffold_16	1522591	1523068	MSPC_Peak_2529	16.675
scaffold_16	1600350	1600787	MSPC_Peak_2528	21.488
scaffold_16	1605283	1605697	MSPC_Peak_2527	21.823
scaffold_16	1671414	1672016	MSPC_Peak_2526	101.551
scaffold_17	220250	221161	MSPC_Peak_7764	inf
scaffold_17	223414	224059	MSPC_Peak_7758	192.793
scaffold_17	241941	242359	MSPC_Peak_7750	9.118
scaffold_17	280688	280953	MSPC_Peak_7743	11.152
scaffold_17	281619	281995	MSPC_Peak_7736	21.476
scaffold_17	322657	323167	MSPC_Peak_7729	68.667
scaffold_17	335997	336950	MSPC_Peak_7724	12.179
scaffold_17	355272	355635	MSPC_Peak_7719	25.237
scaffold_17	369670	369920	MSPC_Peak_7712	8.852
scaffold_17	415520	415746	MSPC_Peak_7708	17.316
scaffold_17	455494	455895	MSPC_Peak_7703	14.612
scaffold_17	498288	499109	MSPC_Peak_7699	109.763
scaffold_17	532335	533080	MSPC_Peak_7693	66.214
scaffold_17	561735	562003	MSPC_Peak_7688	9.472
scaffold_17	585168	585448	MSPC_Peak_7680	13.779
scaffold_17	586400	586854	MSPC_Peak_7675	124.318
scaffold_17	709679	710159	MSPC_Peak_7668	22.088
scaffold_17	715926	716957	MSPC_Peak_7662	16.926
scaffold_17	725418	725864	MSPC_Peak_7657	97.883
scaffold_17	726866	727399	MSPC_Peak_7653	18.745
scaffold_17	734693	735249	MSPC_Peak_7647	16.751
scaffold_17	814410	815061	MSPC_Peak_7639	309.168
scaffold_17	920128	920372	MSPC_Peak_7637	8.693
scaffold_17	932922	933288	MSPC_Peak_7630	21.527
scaffold_17	992409	992664	MSPC_Peak_7626	10.215
scaffold_17	1055059	1055317	MSPC_Peak_7622	8.004
scaffold_17	1064038	1064616	MSPC_Peak_7615	13.127
scaffold_17	1113299	1113705	MSPC_Peak_7612	49.608
scaffold_17	1188830	1189366	MSPC_Peak_7606	10.458
scaffold_17	1214517	1214805	MSPC_Peak_7601	11.442
scaffold_17	1260785	1261086	MSPC_Peak_7593	19.549
scaffold_17	1264931	1265738	MSPC_Peak_7589	24.3
scaffold_17	1268045	1268733	MSPC_Peak_7582	83.668
scaffold_17	1287666	1288174	MSPC_Peak_7578	27.474
scaffold_17	1290899	1291436	MSPC_Peak_7573	51.696
scaffold_17	1322432	1323098	MSPC_Peak_7566	21.832
scaffold_17	1434815	1435158	MSPC_Peak_7561	10.333
scaffold_17	1537155	1537421	MSPC_Peak_7557	22.087
scaffold_17	1581982	1582468	MSPC_Peak_7551	10.861
scaffold_17	1664835	1665157	MSPC_Peak_7546	11.599
scaffold_17	1670650	1671021	MSPC_Peak_7540	9.591
scaffold_18	54648	54970	MSPC_Peak_12371	10.275
scaffold_18	59499	59916	MSPC_Peak_12368	15.672
scaffold_18	62145	62470	MSPC_Peak_12363	12.242
scaffold_18	125880	126403	MSPC_Peak_12360	14.747
scaffold_18	126660	127110	MSPC_Peak_12355	14.164
scaffold_18	128346	128769	MSPC_Peak_12350	43.265
scaffold_18	137043	137502	MSPC_Peak_12344	33.245
scaffold_18	180158	180754	MSPC_Peak_12340	55.455
scaffold_18	312570	313868	MSPC_Peak_12336	50.819
scaffold_18	349218	349446	MSPC_Peak_12330	13.507
scaffold_18	373958	374393	MSPC_Peak_12312	8.186
scaffold_18	440647	440962	MSPC_Peak_12310	10.267
scaffold_18	444151	444377	MSPC_Peak_12306	8.875
scaffold_18	454709	455226	MSPC_Peak_12301	8.101
scaffold_18	551746	552439	MSPC_Peak_12298	20.893
scaffold_18	635020	635387	MSPC_Peak_12295	9.718
scaffold_18	686769	687025	MSPC_Peak_12292	8.334
scaffold_18	701957	702222	MSPC_Peak_12280	23.186
scaffold_18	830990	831285	MSPC_Peak_12273	11.034
scaffold_18	868835	869243	MSPC_Peak_12263	15.335
scaffold_18	918416	918700	MSPC_Peak_12254	9.596
scaffold_18	958423	958692	MSPC_Peak_12241	8.103
scaffold_18	994008	994777	MSPC_Peak_12232	8.399
scaffold_18	995245	995872	MSPC_Peak_12197	36.82
scaffold_18	1064428	1064789	MSPC_Peak_12185	21.169
scaffold_18	1096767	1096995	MSPC_Peak_12172	9.488
scaffold_18	1098108	1098701	MSPC_Peak_12161	159.951
scaffold_18	1106527	1106820	MSPC_Peak_12153	9.137
scaffold_18	1116181	1116954	MSPC_Peak_12142	31.356
scaffold_18	1141274	1141682	MSPC_Peak_12132	13.715
scaffold_18	1168314	1168866	MSPC_Peak_12120	15.594
scaffold_18	1173080	1173658	MSPC_Peak_12112	64.941
scaffold_18	1176553	1176789	MSPC_Peak_12097	10.343
scaffold_18	1185527	1185846	MSPC_Peak_12080	8.336
scaffold_18	1202168	1202446	MSPC_Peak_12073	10.481
scaffold_18	1220726	1221191	MSPC_Peak_12065	108.174
scaffold_18	1271618	1271925	MSPC_Peak_12047	11.125
scaffold_18	1273371	1273834	MSPC_Peak_11994	49.03
scaffold_18	1274501	1275469	MSPC_Peak_11991	26.553
scaffold_18	1281005	1281530	MSPC_Peak_11987	21.254
scaffold_18	1282899	1283498	MSPC_Peak_11982	113.021
scaffold_18	1287279	1288052	MSPC_Peak_11975	10.421
scaffold_18	1338654	1338927	MSPC_Peak_11969	8.333
scaffold_18	1354248	1355701	MSPC_Peak_11965	65.276
scaffold_18	1403703	1404155	MSPC_Peak_11960	54.607
scaffold_18	1406274	1406868	MSPC_Peak_11956	inf
scaffold_18	1408173	1408461	MSPC_Peak_11953	16.934
scaffold_18	1428074	1428383	MSPC_Peak_11947	19.255
scaffold_18	1488884	1489181	MSPC_Peak_11944	12.884
scaffold_19	14849	15466	MSPC_Peak_9051	inf
scaffold_19	28758	29595	MSPC_Peak_9040	87.847
scaffold_19	37252	37495	MSPC_Peak_9023	13.386
scaffold_19	80276	80523	MSPC_Peak_9012	10.01
scaffold_19	103616	103940	MSPC_Peak_8995	10.063
scaffold_19	153939	154203	MSPC_Peak_8982	12.722
scaffold_19	159794	160096	MSPC_Peak_8971	14.042
scaffold_19	166709	166999	MSPC_Peak_8962	9.111
scaffold_19	173015	173277	MSPC_Peak_8945	8.335
scaffold_19	197590	197869	MSPC_Peak_8934	8.239
scaffold_19	232899	233132	MSPC_Peak_8923	14.724
scaffold_19	256058	256481	MSPC_Peak_8909	16.028
scaffold_19	302908	303159	MSPC_Peak_8897	10.827
scaffold_19	359050	359307	MSPC_Peak_8885	8.025
scaffold_19	366565	366795	MSPC_Peak_8872	8.982
scaffold_19	483307	483604	MSPC_Peak_8863	8.359
scaffold_19	511394	511683	MSPC_Peak_8854	9.133
scaffold_19	519041	519481	MSPC_Peak_8844	21.996
scaffold_19	537873	538459	MSPC_Peak_8829	10.856
scaffold_19	615947	616242	MSPC_Peak_8816	23.68
scaffold_19	630672	631007	MSPC_Peak_8803	11.928
scaffold_19	642751	643579	MSPC_Peak_8792	29.8
scaffold_19	654166	654468	MSPC_Peak_8780	8.053
scaffold_19	754216	754530	MSPC_Peak_8768	38.978
scaffold_19	765907	766149	MSPC_Peak_8757	10.427
scaffold_19	840924	841320	MSPC_Peak_8744	12
scaffold_19	985447	985785	MSPC_Peak_8732	20.699
scaffold_19	1030220	1030779	MSPC_Peak_8722	23.753
scaffold_19	1071408	1071777	MSPC_Peak_8707	8.194
scaffold_19	1095119	1095365	MSPC_Peak_8695	8.572
scaffold_19	1148617	1149191	MSPC_Peak_8679	12.023
scaffold_19	1150522	1151577	MSPC_Peak_8662	42.928
scaffold_19	1178488	1178867	MSPC_Peak_8653	19.765
scaffold_19	1274338	1274587	MSPC_Peak_8640	8.736
scaffold_19	1282310	1282607	MSPC_Peak_8628	13.324
scaffold_19	1287662	1288339	MSPC_Peak_8617	40.207
scaffold_19	1295229	1295505	MSPC_Peak_8605	14.907
scaffold_19	1298427	1298906	MSPC_Peak_8594	58.006
scaffold_19	1305834	1307235	MSPC_Peak_8581	70.686
scaffold_19	1308426	1309370	MSPC_Peak_8569	91.915
scaffold_19	1343468	1343841	MSPC_Peak_8558	90.049
scaffold_19	1383116	1383723	MSPC_Peak_8546	33.219
scaffold_19	1431536	1431904	MSPC_Peak_8533	18.203
scaffold_19	1458180	1458844	MSPC_Peak_8495	40.602
scaffold_19	1544876	1545291	MSPC_Peak_8482	17.249
scaffold_19	1558256	1558605	MSPC_Peak_8470	16.872
scaffold_19	1573464	1573916	MSPC_Peak_8458	15.384
scaffold_19	1598846	1599202	MSPC_Peak_8444	12.373
scaffold_19	1607205	1607486	MSPC_Peak_8431	12.88
scaffold_20	36875	37236	MSPC_Peak_11850	12.883
scaffold_20	52744	53134	MSPC_Peak_11847	148.759
scaffold_20	59660	59975	MSPC_Peak_11842	55.079
scaffold_20	114698	115247	MSPC_Peak_11839	30.423
scaffold_20	145721	146176	MSPC_Peak_11836	22.632
scaffold_20	147086	147497	MSPC_Peak_11832	112.335
scaffold_20	172031	172343	MSPC_Peak_11827	9.823
scaffold_20	206830	207504	MSPC_Peak_11824	84.302
scaffold_20	211612	211982	MSPC_Peak_11821	8.831
scaffold_20	223726	224605	MSPC_Peak_11816	102.427
scaffold_20	267298	268038	MSPC_Peak_11799	20.85
scaffold_20	308581	308887	MSPC_Peak_11796	11.96
scaffold_20	341437	342273	MSPC_Peak_11792	25.417
scaffold_20	348911	349390	MSPC_Peak_11787	22.928
scaffold_20	393433	393678	MSPC_Peak_11783	8.864
scaffold_20	395716	396035	MSPC_Peak_11779	9.066
scaffold_20	465056	466076	MSPC_Peak_11775	235.276
scaffold_20	510864	511112	MSPC_Peak_11771	8.247
scaffold_20	536703	537178	MSPC_Peak_11767	10.471
scaffold_20	623001	623658	MSPC_Peak_11764	19.415
scaffold_20	718666	719167	MSPC_Peak_11761	14.831
scaffold_20	722198	722527	MSPC_Peak_11755	32.093
scaffold_20	762411	762689	MSPC_Peak_11752	10.06
scaffold_20	786821	787118	MSPC_Peak_11748	10.83
scaffold_20	838712	839013	MSPC_Peak_11736	13.214
scaffold_20	839927	840208	MSPC_Peak_11732	12.393
scaffold_20	868393	868843	MSPC_Peak_11729	14.814
scaffold_20	912246	913232	MSPC_Peak_11725	74.449
scaffold_20	926577	927144	MSPC_Peak_11721	42.263
scaffold_20	934806	935805	MSPC_Peak_11717	inf
scaffold_20	957326	957589	MSPC_Peak_11712	10.566
scaffold_20	958205	959410	MSPC_Peak_11708	84.091
scaffold_20	985571	985965	MSPC_Peak_11705	34.037
scaffold_20	989890	990152	MSPC_Peak_11700	8.088
scaffold_20	1010508	1011300	MSPC_Peak_11697	15.802
scaffold_20	1037099	1038408	MSPC_Peak_11693	16.457
scaffold_20	1043063	1043799	MSPC_Peak_11687	24.09
scaffold_20	1104354	1104726	MSPC_Peak_11677	12.547
scaffold_20	1125183	1125509	MSPC_Peak_11674	16.117
scaffold_20	1127769	1128211	MSPC_Peak_11670	32.243
scaffold_20	1185117	1185724	MSPC_Peak_11668	27.208
scaffold_20	1417049	1417396	MSPC_Peak_11663	20.856
scaffold_20	1434385	1434705	MSPC_Peak_11659	14.536
scaffold_20	1484482	1484733	MSPC_Peak_11656	20.31
scaffold_21	8504	8807	MSPC_Peak_407	14.568
scaffold_21	87676	88182	MSPC_Peak_406	74.973
scaffold_21	117200	117515	MSPC_Peak_405	11.399
scaffold_21	158191	159018	MSPC_Peak_404	138.26
scaffold_21	301421	301782	MSPC_Peak_403	14.471
scaffold_21	362083	362669	MSPC_Peak_388	198.672
scaffold_21	475887	476600	MSPC_Peak_382	26.936
scaffold_21	495182	495603	MSPC_Peak_381	19.861
scaffold_21	551201	551581	MSPC_Peak_380	47.09
scaffold_21	621145	621685	MSPC_Peak_379	38.933
scaffold_21	755433	755823	MSPC_Peak_377	16.23
scaffold_21	779696	779990	MSPC_Peak_375	18.486
scaffold_21	783089	783351	MSPC_Peak_373	175.807
scaffold_21	827356	827729	MSPC_Peak_371	26.497
scaffold_21	937399	937827	MSPC_Peak_369	9.446
scaffold_21	964872	965301	MSPC_Peak_367	110.483
scaffold_21	984446	984787	MSPC_Peak_365	12.298
scaffold_21	1182432	1182657	MSPC_Peak_363	8.965
scaffold_21	1183522	1183881	MSPC_Peak_361	8.648
scaffold_21	1232070	1232671	MSPC_Peak_359	9.178
scaffold_21	1255387	1256249	MSPC_Peak_355	46.983
scaffold_21	1334254	1334517	MSPC_Peak_354	14.603
scaffold_21	1358454	1359308	MSPC_Peak_353	inf
scaffold_21	1409710	1410692	MSPC_Peak_352	253.37
scaffold_21	1432865	1434404	MSPC_Peak_351	47.65
scaffold_21	1435002	1435590	MSPC_Peak_350	16.014
scaffold_21	1453683	1454092	MSPC_Peak_349	18.698
scaffold_21	1455041	1455632	MSPC_Peak_348	23.361
scaffold_21	1513244	1513720	MSPC_Peak_347	11.246
scaffold_21	1515713	1516001	MSPC_Peak_346	9.929
scaffold_21	1561742	1562003	MSPC_Peak_345	19.109
scaffold_21	1588317	1588661	MSPC_Peak_344	15.803
scaffold_21	1590174	1590799	MSPC_Peak_343	inf
scaffold_22	50708	51337	MSPC_Peak_8609	inf
scaffold_22	78694	79037	MSPC_Peak_8597	27.062
scaffold_22	86435	87136	MSPC_Peak_8584	121.884
scaffold_22	101800	102726	MSPC_Peak_8573	23.031
scaffold_22	103797	104163	MSPC_Peak_8564	20.212
scaffold_22	146314	146739	MSPC_Peak_8550	12.427
scaffold_22	275191	275540	MSPC_Peak_8539	23.865
scaffold_22	341947	342192	MSPC_Peak_8524	12.583
scaffold_22	342447	343233	MSPC_Peak_8515	inf
scaffold_22	449038	449564	MSPC_Peak_8503	89.258
scaffold_22	451065	451867	MSPC_Peak_8487	48.618
scaffold_22	463789	464161	MSPC_Peak_8475	8.41
scaffold_22	522081	522495	MSPC_Peak_8463	12.131
scaffold_22	561670	562160	MSPC_Peak_8452	19.748
scaffold_22	583538	584282	MSPC_Peak_8439	201.78
scaffold_22	584711	585558	MSPC_Peak_8426	10.73
scaffold_22	587058	587826	MSPC_Peak_8411	88.021
scaffold_22	617502	617979	MSPC_Peak_8397	12.511
scaffold_22	773882	774821	MSPC_Peak_8384	39.31
scaffold_22	782920	783300	MSPC_Peak_8373	33.675
scaffold_22	813660	814223	MSPC_Peak_8360	47.131
scaffold_22	871025	871376	MSPC_Peak_8347	15.199
scaffold_22	921646	922202	MSPC_Peak_8333	41.717
scaffold_22	923753	925090	MSPC_Peak_8317	251.806
scaffold_22	934708	935640	MSPC_Peak_8306	31.988
scaffold_22	937965	938842	MSPC_Peak_8294	31.145
scaffold_22	963100	963759	MSPC_Peak_8282	16.526
scaffold_22	964300	964736	MSPC_Peak_8272	8.544
scaffold_22	982146	982715	MSPC_Peak_8262	16.076
scaffold_22	1032693	1033176	MSPC_Peak_8247	51.836
scaffold_22	1053728	1054134	MSPC_Peak_8236	46.966
scaffold_22	1064816	1065121	MSPC_Peak_8225	21.308
scaffold_22	1067602	1068588	MSPC_Peak_8213	34.536
scaffold_22	1137226	1137611	MSPC_Peak_8199	17.85
scaffold_22	1148633	1149180	MSPC_Peak_8186	18.244
scaffold_22	1171699	1172333	MSPC_Peak_8175	17.656
scaffold_22	1172893	1173157	MSPC_Peak_8166	10.65
scaffold_22	1194925	1195168	MSPC_Peak_8148	14.617
scaffold_22	1298459	1299039	MSPC_Peak_8136	14.692
scaffold_22	1302992	1303603	MSPC_Peak_8123	28.257
scaffold_22	1375739	1376110	MSPC_Peak_8111	9.121
scaffold_22	1419747	1420070	MSPC_Peak_8098	8.951
scaffold_22	1444737	1445184	MSPC_Peak_8083	33.131
scaffold_22	1445405	1445990	MSPC_Peak_8073	149.345
scaffold_22	1539265	1539628	MSPC_Peak_8061	20.8
scaffold_22	1547142	1547539	MSPC_Peak_8049	54.222
scaffold_23	49248	50220	MSPC_Peak_9305	93.603
scaffold_23	125020	125492	MSPC_Peak_9292	11.68
scaffold_23	134005	134606	MSPC_Peak_9282	42.173
scaffold_23	138191	139270	MSPC_Peak_9269	21.95
scaffold_23	159228	159602	MSPC_Peak_9256	11.979
scaffold_23	176446	177100	MSPC_Peak_9242	17.087
scaffold_23	222079	223205	MSPC_Peak_9228	76.777
scaffold_23	228679	228926	MSPC_Peak_9216	8.121
scaffold_23	239271	241374	MSPC_Peak_9200	121.099
scaffold_23	242067	242431	MSPC_Peak_9186	13.336
scaffold_23	243546	243913	MSPC_Peak_9177	11.13
scaffold_23	248738	249021	MSPC_Peak_9166	36.166
scaffold_23	252633	253101	MSPC_Peak_9154	130.138
scaffold_23	258719	259119	MSPC_Peak_9142	28.288
scaffold_23	268335	268634	MSPC_Peak_9129	35.422
scaffold_23	271725	272034	MSPC_Peak_9115	55.986
scaffold_23	273855	274193	MSPC_Peak_9105	14.73
scaffold_23	282503	283268	MSPC_Peak_9091	60.326
scaffold_23	393392	393919	MSPC_Peak_9080	11.707
scaffold_23	398030	398611	MSPC_Peak_9066	25.961
scaffold_23	401280	401519	MSPC_Peak_9052	8.451
scaffold_23	401999	402324	MSPC_Peak_9039	9.797
scaffold_23	447865	448147	MSPC_Peak_9013	20.6
scaffold_23	449368	450695	MSPC_Peak_9000	100.468
scaffold_23	595478	596345	MSPC_Peak_8987	16.211
scaffold_23	631222	631527	MSPC_Peak_8976	22.464
scaffold_23	633218	633688	MSPC_Peak_8960	116.954
scaffold_23	656618	656978	MSPC_Peak_8946	8.298
scaffold_23	657263	657858	MSPC_Peak_8935	52.521
scaffold_23	686453	686788	MSPC_Peak_8922	9.095
scaffold_23	790657	791989	MSPC_Peak_8912	inf
scaffold_23	807194	807578	MSPC_Peak_8898	18.18
scaffold_23	813841	814299	MSPC_Peak_8886	80.414
scaffold_23	852127	852879	MSPC_Peak_8878	20.823
scaffold_23	865227	866004	MSPC_Peak_8866	17.095
scaffold_23	958272	958760	MSPC_Peak_8848	36.663
scaffold_23	971805	972108	MSPC_Peak_8836	21.375
scaffold_23	985619	985995	MSPC_Peak_8823	11.775
scaffold_23	994673	995203	MSPC_Peak_8808	12.015
scaffold_23	1060256	1060717	MSPC_Peak_8797	10.371
scaffold_23	1061395	1062195	MSPC_Peak_8783	17.882
scaffold_23	1062495	1063177	MSPC_Peak_8774	51.98
scaffold_23	1145310	1145609	MSPC_Peak_8762	8.643
scaffold_23	1172193	1172753	MSPC_Peak_8750	8.662
scaffold_23	1174541	1174836	MSPC_Peak_8738	15.083
scaffold_23	1250665	1251152	MSPC_Peak_8706	17.238
scaffold_23	1252292	1252556	MSPC_Peak_8690	11.093
scaffold_23	1259525	1259754	MSPC_Peak_8678	9.982
scaffold_23	1264574	1265062	MSPC_Peak_8663	285.64
scaffold_23	1334748	1335035	MSPC_Peak_8652	15.453
scaffold_23	1335866	1336107	MSPC_Peak_8641	20.718
scaffold_23	1339699	1340463	MSPC_Peak_8629	59.822
scaffold_23	1340681	1341066	MSPC_Peak_8616	27.077
scaffold_23	1380172	1380732	MSPC_Peak_8603	9.241
scaffold_23	1381257	1381571	MSPC_Peak_8590	20.911
scaffold_23	1387915	1388196	MSPC_Peak_8580	8.512
scaffold_23	1393536	1394078	MSPC_Peak_8572	37.637
scaffold_23	1394515	1395051	MSPC_Peak_8559	10.784
scaffold_23	1407225	1407570	MSPC_Peak_8547	33.979
scaffold_23	1421916	1422572	MSPC_Peak_8536	25.231
scaffold_24	28159	28589	MSPC_Peak_5522	11.939
scaffold_24	164762	165570	MSPC_Peak_5516	141.524
scaffold_24	311571	312184	MSPC_Peak_5509	130.98
scaffold_24	369807	370158	MSPC_Peak_5504	10.652
scaffold_24	422345	422866	MSPC_Peak_5496	8.725
scaffold_24	435784	436294	MSPC_Peak_5490	14.876
scaffold_24	466220	466564	MSPC_Peak_5487	80.144
scaffold_24	647786	648246	MSPC_Peak_5480	10.329
scaffold_24	659371	659667	MSPC_Peak_5474	9.11
scaffold_24	757889	758187	MSPC_Peak_5470	12.301
scaffold_24	769520	770099	MSPC_Peak_5463	56.473
scaffold_24	772243	772691	MSPC_Peak_5456	33.956
scaffold_24	775977	776300	MSPC_Peak_5451	12.634
scaffold_24	801859	802485	MSPC_Peak_5445	26.34
scaffold_24	809481	809791	MSPC_Peak_5439	14.704
scaffold_24	956748	957031	MSPC_Peak_5434	18.538
scaffold_24	959667	960547	MSPC_Peak_5426	22.8
scaffold_24	961145	961834	MSPC_Peak_5420	18.288
scaffold_24	990891	991395	MSPC_Peak_5415	69.538
scaffold_24	1006068	1006444	MSPC_Peak_5409	13.414
scaffold_24	1025461	1026850	MSPC_Peak_5404	18.75
scaffold_24	1071131	1071382	MSPC_Peak_5400	20.666
scaffold_24	1075303	1075564	MSPC_Peak_5394	8.818
scaffold_24	1099559	1099907	MSPC_Peak_5389	8.485
scaffold_24	1180751	1181045	MSPC_Peak_5381	22.276
scaffold_24	1351833	1353271	MSPC_Peak_5378	42.869
scaffold_24	1364966	1365400	MSPC_Peak_5372	9.073
scaffold_24	1366025	1366793	MSPC_Peak_5367	99.291
scaffold_24	1394373	1394682	MSPC_Peak_5362	20.809
scaffold_24	1403048	1403377	MSPC_Peak_5355	18.574
scaffold_24	1407291	1408103	MSPC_Peak_5350	43.846
scaffold_24	1414982	1415416	MSPC_Peak_5347	40.644
scaffold_24	1439438	1440272	MSPC_Peak_5340	44.451
scaffold_24	1462745	1463187	MSPC_Peak_5334	17.756
scaffold_24	1566959	1567524	MSPC_Peak_5330	157.55
scaffold_24	1593318	1593569	MSPC_Peak_5324	80.311
scaffold_25	33682	33947	MSPC_Peak_8861	9.122
scaffold_25	76140	76757	MSPC_Peak_8857	266.717
scaffold_25	77401	77631	MSPC_Peak_8853	10.45
scaffold_25	106448	106969	MSPC_Peak_8846	inf
scaffold_25	111925	112210	MSPC_Peak_8839	13.191
scaffold_25	222997	223795	MSPC_Peak_8835	58.261
scaffold_25	264280	264622	MSPC_Peak_8831	12.882
scaffold_25	288385	288790	MSPC_Peak_8824	21.31
scaffold_25	422748	423149	MSPC_Peak_8820	28.432
scaffold_25	445010	445332	MSPC_Peak_8813	19.77
scaffold_25	474027	474414	MSPC_Peak_8807	29.907
scaffold_25	552173	552463	MSPC_Peak_8800	15.294
scaffold_25	685679	686087	MSPC_Peak_8794	8.177
scaffold_25	756392	756704	MSPC_Peak_8788	18.799
scaffold_25	769968	770425	MSPC_Peak_8782	102.303
scaffold_25	770748	771261	MSPC_Peak_8777	13.857
scaffold_25	825025	825328	MSPC_Peak_8769	9.419
scaffold_25	831944	832722	MSPC_Peak_8763	19.413
scaffold_25	835987	836432	MSPC_Peak_8756	39.828
scaffold_25	836899	837198	MSPC_Peak_8752	14.553
scaffold_25	840001	841095	MSPC_Peak_8746	31.904
scaffold_25	841591	842794	MSPC_Peak_8740	24.494
scaffold_25	844382	845140	MSPC_Peak_8734	19.743
scaffold_25	853045	853493	MSPC_Peak_8729	42.192
scaffold_25	856260	856649	MSPC_Peak_8726	11.436
scaffold_25	860389	860618	MSPC_Peak_8720	19.696
scaffold_25	861390	861621	MSPC_Peak_8716	14.501
scaffold_25	862046	862574	MSPC_Peak_8711	13.627
scaffold_25	864606	865244	MSPC_Peak_8703	24.698
scaffold_25	867204	867526	MSPC_Peak_8700	8.141
scaffold_25	882286	882623	MSPC_Peak_8691	9.154
scaffold_25	886619	886961	MSPC_Peak_8686	10.095
scaffold_25	888815	889434	MSPC_Peak_8681	14.008
scaffold_25	894256	894629	MSPC_Peak_8676	12.577
scaffold_25	896621	897086	MSPC_Peak_8672	8.058
scaffold_25	897711	898074	MSPC_Peak_8667	32.359
scaffold_25	926494	927688	MSPC_Peak_8660	33.062
scaffold_25	933416	933914	MSPC_Peak_8656	21.92
scaffold_25	936918	937550	MSPC_Peak_8649	10.67
scaffold_25	957470	957787	MSPC_Peak_8645	25.74
scaffold_25	959557	960023	MSPC_Peak_8636	25.07
scaffold_25	979285	979814	MSPC_Peak_8631	10.337
scaffold_25	1068945	1069537	MSPC_Peak_8626	17.112
scaffold_25	1093111	1093669	MSPC_Peak_8620	inf
scaffold_25	1129817	1130211	MSPC_Peak_8613	10.384
scaffold_25	1176190	1176600	MSPC_Peak_8606	38.515
scaffold_25	1201861	1202594	MSPC_Peak_8600	26.091
scaffold_25	1216314	1216954	MSPC_Peak_8596	219.012
scaffold_25	1234738	1235119	MSPC_Peak_8591	24.404
scaffold_25	1240843	1241842	MSPC_Peak_8587	10.207
scaffold_25	1243964	1244328	MSPC_Peak_8579	13.944
scaffold_25	1263509	1263967	MSPC_Peak_8576	19.126
scaffold_25	1282452	1283391	MSPC_Peak_8571	53.414
scaffold_25	1335848	1336261	MSPC_Peak_8566	18.793
scaffold_25	1338011	1339241	MSPC_Peak_8560	69.432
scaffold_25	1362861	1363466	MSPC_Peak_8554	12.257
scaffold_25	1401727	1402870	MSPC_Peak_8551	19.64
scaffold_25	1431615	1432178	MSPC_Peak_8543	inf
scaffold_25	1437630	1438206	MSPC_Peak_8540	inf
scaffold_25	1442242	1442700	MSPC_Peak_8534	11.081
scaffold_25	1445593	1446230	MSPC_Peak_8530	83.019
scaffold_25	1455115	1455453	MSPC_Peak_8525	18.881
scaffold_25	1456204	1456745	MSPC_Peak_8521	17.187
scaffold_25	1463806	1464255	MSPC_Peak_8516	9.453
scaffold_25	1473307	1473570	MSPC_Peak_8511	55.42
scaffold_26	126750	127589	MSPC_Peak_3076	47.754
scaffold_26	155922	156215	MSPC_Peak_3075	17.84
scaffold_26	202340	202779	MSPC_Peak_3074	15.081
scaffold_26	203741	204030	MSPC_Peak_3073	8.243
scaffold_26	205781	206131	MSPC_Peak_3072	8.362
scaffold_26	275292	275702	MSPC_Peak_3071	22.736
scaffold_26	298152	298696	MSPC_Peak_3068	14.082
scaffold_26	361763	362143	MSPC_Peak_3066	11.034
scaffold_26	389286	389579	MSPC_Peak_3062	15.526
scaffold_26	457513	457942	MSPC_Peak_3046	8.63
scaffold_26	590432	591205	MSPC_Peak_3044	58.414
scaffold_26	626178	626810	MSPC_Peak_3042	18.148
scaffold_26	669737	670192	MSPC_Peak_3040	8.908
scaffold_26	715547	715977	MSPC_Peak_3038	18.995
scaffold_26	744635	744894	MSPC_Peak_3037	10.425
scaffold_26	747611	748557	MSPC_Peak_3036	72.773
scaffold_26	779175	779847	MSPC_Peak_3034	14.106
scaffold_26	809418	809674	MSPC_Peak_3032	9.692
scaffold_26	821310	821746	MSPC_Peak_3030	33.313
scaffold_26	845848	846599	MSPC_Peak_3028	27.81
scaffold_26	946259	946785	MSPC_Peak_3023	24.279
scaffold_26	948633	949734	MSPC_Peak_3021	14.426
scaffold_26	987407	988026	MSPC_Peak_3019	208.153
scaffold_26	999068	999724	MSPC_Peak_3017	179.276
scaffold_26	1001426	1002331	MSPC_Peak_3015	45.466
scaffold_26	1011209	1011875	MSPC_Peak_3013	40.484
scaffold_26	1027310	1027596	MSPC_Peak_3011	10.462
scaffold_26	1040307	1040684	MSPC_Peak_3010	11.71
scaffold_26	1060278	1060813	MSPC_Peak_3009	16.161
scaffold_26	1086366	1086901	MSPC_Peak_3008	58.417
scaffold_26	1089027	1089709	MSPC_Peak_3006	61.413
scaffold_26	1094165	1094526	MSPC_Peak_3004	14.677
scaffold_26	1112643	1113274	MSPC_Peak_3002	inf
scaffold_26	1153072	1153521	MSPC_Peak_2994	9.528
scaffold_26	1178387	1178814	MSPC_Peak_2993	27.891
scaffold_26	1181933	1182184	MSPC_Peak_2992	8.345
scaffold_26	1250543	1250796	MSPC_Peak_2991	17.779
scaffold_26	1320011	1320569	MSPC_Peak_2990	114.506
scaffold_26	1476545	1476920	MSPC_Peak_2989	28.885
scaffold_26	1538989	1539555	MSPC_Peak_2988	30.015
scaffold_26	1561522	1561830	MSPC_Peak_2987	17.839
scaffold_27	10356	10722	MSPC_Peak_7143	11.259
scaffold_27	11489	11877	MSPC_Peak_7138	16.571
scaffold_27	85874	86288	MSPC_Peak_7134	15.553
scaffold_27	91300	91679	MSPC_Peak_7128	51.955
scaffold_27	100142	100942	MSPC_Peak_7120	78.356
scaffold_27	120748	121033	MSPC_Peak_7116	18.75
scaffold_27	122877	123253	MSPC_Peak_7114	9.131
scaffold_27	127278	127811	MSPC_Peak_7106	13.588
scaffold_27	162290	162874	MSPC_Peak_7103	86.099
scaffold_27	256446	256727	MSPC_Peak_7099	6.759
scaffold_27	295648	295893	MSPC_Peak_7091	12.085
scaffold_27	321888	322186	MSPC_Peak_7090	16.549
scaffold_27	403310	403834	MSPC_Peak_7081	13.856
scaffold_27	449860	450318	MSPC_Peak_7078	12.061
scaffold_27	464082	464411	MSPC_Peak_7074	16.423
scaffold_27	518540	518832	MSPC_Peak_7069	9.071
scaffold_27	644562	644841	MSPC_Peak_7063	9.649
scaffold_27	683853	684254	MSPC_Peak_7057	71.575
scaffold_27	684731	685008	MSPC_Peak_7051	33.47
scaffold_27	686470	686742	MSPC_Peak_7046	8.965
scaffold_27	695646	695946	MSPC_Peak_7040	32.823
scaffold_27	706602	706917	MSPC_Peak_7034	27.388
scaffold_27	728509	729272	MSPC_Peak_7029	8.949
scaffold_27	738078	739001	MSPC_Peak_7024	64.985
scaffold_27	739811	740256	MSPC_Peak_7020	9.096
scaffold_27	756175	756499	MSPC_Peak_7015	30.194
scaffold_27	764773	765332	MSPC_Peak_7009	16.067
scaffold_27	772374	772875	MSPC_Peak_7005	54.332
scaffold_27	810531	811208	MSPC_Peak_7001	13.093
scaffold_27	819163	819553	MSPC_Peak_6995	9.005
scaffold_27	832514	832922	MSPC_Peak_6989	12.898
scaffold_27	834097	834348	MSPC_Peak_6985	10.463
scaffold_27	837775	838467	MSPC_Peak_6979	16.762
scaffold_27	864819	865285	MSPC_Peak_6974	39.25
scaffold_27	872668	872999	MSPC_Peak_6967	14.175
scaffold_27	881586	881927	MSPC_Peak_6964	28.279
scaffold_27	883227	884075	MSPC_Peak_6958	86.668
scaffold_27	924058	924846	MSPC_Peak_6952	36.112
scaffold_27	960306	960627	MSPC_Peak_6947	11.679
scaffold_27	1027777	1028386	MSPC_Peak_6940	16.009
scaffold_27	1150726	1151134	MSPC_Peak_6935	17.674
scaffold_27	1167257	1167791	MSPC_Peak_6930	31.673
scaffold_27	1168070	1168801	MSPC_Peak_6923	42.157
scaffold_27	1189405	1189656	MSPC_Peak_6915	8.355
scaffold_27	1191462	1191762	MSPC_Peak_6911	17.444
scaffold_27	1211944	1212525	MSPC_Peak_6903	21.278
scaffold_27	1233280	1233953	MSPC_Peak_6895	32.822
scaffold_27	1299037	1299683	MSPC_Peak_6890	37.978
scaffold_27	1428664	1429056	MSPC_Peak_6885	63.136
scaffold_27	1449815	1450467	MSPC_Peak_6876	30.528
scaffold_27	1457950	1458618	MSPC_Peak_6871	25.817
scaffold_27	1465527	1465892	MSPC_Peak_6865	11.07
scaffold_27	1506974	1507246	MSPC_Peak_6859	10.741
scaffold_27	1516785	1517285	MSPC_Peak_6853	78.721
scaffold_27	1562167	1562629	MSPC_Peak_6847	19.509
scaffold_28	18510	18800	MSPC_Peak_2746	10.177
scaffold_28	23297	23556	MSPC_Peak_2744	13.075
scaffold_28	30591	31090	MSPC_Peak_2742	25.912
scaffold_28	47373	47906	MSPC_Peak_2740	18.063
scaffold_28	116641	117489	MSPC_Peak_2738	161.959
scaffold_28	129731	130178	MSPC_Peak_2737	15.72
scaffold_28	220631	221379	MSPC_Peak_2735	98.055
scaffold_28	256076	256541	MSPC_Peak_2734	11.56
scaffold_28	287604	288446	MSPC_Peak_2731	12.364
scaffold_28	310969	311915	MSPC_Peak_2729	11.117
scaffold_28	361415	361936	MSPC_Peak_2727	83.182
scaffold_28	366333	367084	MSPC_Peak_2726	inf
scaffold_28	420407	421396	MSPC_Peak_2724	50.281
scaffold_28	445013	445597	MSPC_Peak_2722	31.763
scaffold_28	449780	450271	MSPC_Peak_2720	44.33
scaffold_28	474322	474944	MSPC_Peak_2718	27.902
scaffold_28	547734	548172	MSPC_Peak_2716	49.064
scaffold_28	580844	581526	MSPC_Peak_2714	66.64
scaffold_28	629506	629830	MSPC_Peak_2712	14.756
scaffold_28	666660	668005	MSPC_Peak_2711	38.741
scaffold_28	668521	668874	MSPC_Peak_2709	48.823
scaffold_28	702157	702708	MSPC_Peak_2707	82.707
scaffold_28	783945	784192	MSPC_Peak_2685	9.288
scaffold_28	854714	855076	MSPC_Peak_2683	15.852
scaffold_28	871871	872310	MSPC_Peak_2681	31.447
scaffold_28	905555	905993	MSPC_Peak_2679	27.468
scaffold_28	907530	908319	MSPC_Peak_2676	228.647
scaffold_28	970673	971511	MSPC_Peak_2674	22.71
scaffold_28	979375	980549	MSPC_Peak_2673	inf
scaffold_28	1003234	1003515	MSPC_Peak_2670	13.276
scaffold_28	1046126	1046542	MSPC_Peak_2669	15.169
scaffold_28	1054299	1055196	MSPC_Peak_2668	18.345
scaffold_28	1063553	1064009	MSPC_Peak_2666	199.394
scaffold_28	1104295	1104704	MSPC_Peak_2664	17.082
scaffold_28	1113756	1114237	MSPC_Peak_2662	20.41
scaffold_28	1171290	1171612	MSPC_Peak_2656	10.411
scaffold_28	1201368	1201588	MSPC_Peak_2654	19.584
scaffold_28	1245719	1245994	MSPC_Peak_2652	22.986
scaffold_28	1251085	1251674	MSPC_Peak_2650	25.057
scaffold_28	1268632	1269039	MSPC_Peak_2648	20.057
scaffold_28	1307977	1308577	MSPC_Peak_2646	10.377
scaffold_28	1410779	1411161	MSPC_Peak_2645	11.155
scaffold_28	1425351	1425922	MSPC_Peak_2644	8.656
scaffold_28	1452066	1452397	MSPC_Peak_2642	9.36
scaffold_28	1516685	1516982	MSPC_Peak_2640	8.755
scaffold_28	1533589	1533841	MSPC_Peak_2638	10.883
scaffold_29	12155	12433	MSPC_Peak_7946	21.808
scaffold_29	13136	13595	MSPC_Peak_7941	32.708
scaffold_29	76778	77645	MSPC_Peak_7933	110.217
scaffold_29	77943	78580	MSPC_Peak_7929	48.769
scaffold_29	79237	79498	MSPC_Peak_7924	9.001
scaffold_29	102990	103385	MSPC_Peak_7918	43.677
scaffold_29	111678	112805	MSPC_Peak_7914	48.046
scaffold_29	127654	129264	MSPC_Peak_7907	305.875
scaffold_29	139424	139836	MSPC_Peak_7902	45.101
scaffold_29	168566	168850	MSPC_Peak_7895	8.761
scaffold_29	173043	173437	MSPC_Peak_7890	8.395
scaffold_29	187172	188040	MSPC_Peak_7883	18.817
scaffold_29	292604	292938	MSPC_Peak_7878	11.911
scaffold_29	305547	305865	MSPC_Peak_7874	13.32
scaffold_29	309783	310186	MSPC_Peak_7867	29.835
scaffold_29	338694	339380	MSPC_Peak_7861	159.683
scaffold_29	351344	351633	MSPC_Peak_7855	35.456
scaffold_29	475824	476393	MSPC_Peak_7848	29.648
scaffold_29	530315	530737	MSPC_Peak_7843	23.29
scaffold_29	551181	551747	MSPC_Peak_7837	22.261
scaffold_29	557523	558109	MSPC_Peak_7832	9.549
scaffold_29	570327	570720	MSPC_Peak_7825	25.744
scaffold_29	571177	571828	MSPC_Peak_7818	11.845
scaffold_29	572386	572637	MSPC_Peak_7814	24.139
scaffold_29	691523	691764	MSPC_Peak_7805	9.243
scaffold_29	737277	737696	MSPC_Peak_7802	10.968
scaffold_29	780836	781088	MSPC_Peak_7795	9.177
scaffold_29	807581	808459	MSPC_Peak_7790	81.541
scaffold_29	817580	818084	MSPC_Peak_7786	19.353
scaffold_29	843368	843653	MSPC_Peak_7779	10.002
scaffold_29	925663	926255	MSPC_Peak_7773	206.007
scaffold_29	931410	931855	MSPC_Peak_7766	61.101
scaffold_29	955027	955665	MSPC_Peak_7761	310.934
scaffold_29	1071017	1071419	MSPC_Peak_7756	10.321
scaffold_29	1072261	1072585	MSPC_Peak_7749	20.312
scaffold_29	1275344	1275681	MSPC_Peak_7741	12.014
scaffold_29	1342308	1342825	MSPC_Peak_7735	9.934
scaffold_29	1358823	1359105	MSPC_Peak_7728	17.373
scaffold_29	1400829	1401226	MSPC_Peak_7723	33.958
scaffold_29	1423100	1423618	MSPC_Peak_7717	32.518
scaffold_29	1501346	1501781	MSPC_Peak_7714	13.336
scaffold_30	85421	85821	MSPC_Peak_3336	24.308
scaffold_30	96119	96480	MSPC_Peak_3334	14.862
scaffold_30	110085	110569	MSPC_Peak_3332	15.188
scaffold_30	115098	115774	MSPC_Peak_3330	15.151
scaffold_30	142969	143671	MSPC_Peak_3329	30.472
scaffold_30	213509	213764	MSPC_Peak_3327	10.876
scaffold_30	308756	309293	MSPC_Peak_3325	11.313
scaffold_30	316735	317181	MSPC_Peak_3321	24.351
scaffold_30	325779	326444	MSPC_Peak_3317	19.04
scaffold_30	350213	350636	MSPC_Peak_3300	11.48
scaffold_30	354313	354948	MSPC_Peak_3298	111.669
scaffold_30	397184	397735	MSPC_Peak_3295	31.81
scaffold_30	420918	422249	MSPC_Peak_3292	58.803
scaffold_30	516481	516891	MSPC_Peak_3289	13.972
scaffold_30	551270	551728	MSPC_Peak_3287	16.467
scaffold_30	592708	592950	MSPC_Peak_3284	10.455
scaffold_30	638884	640088	MSPC_Peak_3282	99.133
scaffold_30	650716	652578	MSPC_Peak_3280	78.184
scaffold_30	676545	676956	MSPC_Peak_3278	12.408
scaffold_30	683340	683997	MSPC_Peak_3276	9.584
scaffold_30	686152	686695	MSPC_Peak_3272	165.733
scaffold_30	698801	699203	MSPC_Peak_3270	26.635
scaffold_30	702773	703050	MSPC_Peak_3269	10.492
scaffold_30	708330	708604	MSPC_Peak_3268	49.822
scaffold_30	722630	723194	MSPC_Peak_3267	40.598
scaffold_30	790637	791131	MSPC_Peak_3265	50.831
scaffold_30	792258	792610	MSPC_Peak_3263	25.688
scaffold_30	812372	813973	MSPC_Peak_3261	133.692
scaffold_30	824160	824515	MSPC_Peak_3260	9.314
scaffold_30	825832	826083	MSPC_Peak_3258	9.575
scaffold_30	832266	833273	MSPC_Peak_3257	18.389
scaffold_30	833491	833954	MSPC_Peak_3254	12.021
scaffold_30	923610	924320	MSPC_Peak_3252	32.38
scaffold_30	927118	927765	MSPC_Peak_3248	95.995
scaffold_30	928703	929224	MSPC_Peak_3246	118.999
scaffold_30	935926	936495	MSPC_Peak_3244	14.893
scaffold_30	984630	984940	MSPC_Peak_3242	10.138
scaffold_30	1010138	1010620	MSPC_Peak_3241	179.595
scaffold_30	1033390	1033720	MSPC_Peak_3240	27.418
scaffold_30	1099323	1099600	MSPC_Peak_3239	8.639
scaffold_30	1175491	1175819	MSPC_Peak_3237	15.116
scaffold_30	1199070	1199429	MSPC_Peak_3235	51.534
scaffold_30	1289760	1290709	MSPC_Peak_3233	59.059
scaffold_30	1293792	1294296	MSPC_Peak_3231	132.655
scaffold_30	1339698	1340072	MSPC_Peak_3229	20.348
scaffold_30	1392396	1392747	MSPC_Peak_3227	11.045
scaffold_30	1455627	1455906	MSPC_Peak_3225	8.307
scaffold_31	122611	123054	MSPC_Peak_4006	39.941
scaffold_31	131089	131579	MSPC_Peak_4004	180.776
scaffold_31	134787	135196	MSPC_Peak_4002	77.01
scaffold_31	163616	164004	MSPC_Peak_4000	10.08
scaffold_31	321338	321653	MSPC_Peak_3998	12.349
scaffold_31	337231	337727	MSPC_Peak_3997	58.141
scaffold_31	377149	377532	MSPC_Peak_3995	25.97
scaffold_31	391909	392225	MSPC_Peak_3993	13.659
scaffold_31	479383	480016	MSPC_Peak_3992	9.366
scaffold_31	560444	561136	MSPC_Peak_3991	26.507
scaffold_31	563477	563738	MSPC_Peak_3989	8.272
scaffold_31	612724	612954	MSPC_Peak_3987	12.531
scaffold_31	614578	614804	MSPC_Peak_3985	8.737
scaffold_31	616117	616415	MSPC_Peak_3983	30.384
scaffold_31	621024	621415	MSPC_Peak_3981	35.39
scaffold_31	652520	652897	MSPC_Peak_3979	11.913
scaffold_31	729445	729816	MSPC_Peak_3978	34.876
scaffold_31	749193	749590	MSPC_Peak_3977	10.619
scaffold_31	753567	754318	MSPC_Peak_3975	172.427
scaffold_31	787258	787495	MSPC_Peak_3974	13.094
scaffold_31	943437	943825	MSPC_Peak_3973	19.451
scaffold_31	980877	981214	MSPC_Peak_3972	14.98
scaffold_31	1058710	1059146	MSPC_Peak_3971	35.85
scaffold_31	1067081	1067975	MSPC_Peak_3970	210.729
scaffold_31	1139221	1139585	MSPC_Peak_3969	57.892
scaffold_31	1191436	1191695	MSPC_Peak_3968	10.35
scaffold_31	1196998	1197275	MSPC_Peak_3967	28.324
scaffold_31	1251991	1252476	MSPC_Peak_3966	80.395
scaffold_31	1280879	1281248	MSPC_Peak_3965	39.794
scaffold_31	1330774	1331017	MSPC_Peak_3964	9.029
scaffold_31	1352542	1353178	MSPC_Peak_3963	21.121
scaffold_32	51335	51972	MSPC_Peak_852	15.275
scaffold_32	124374	124995	MSPC_Peak_851	36.479
scaffold_32	135083	135503	MSPC_Peak_850	9.456
scaffold_32	154576	154866	MSPC_Peak_849	16.197
scaffold_32	167637	168479	MSPC_Peak_848	10.876
scaffold_32	188871	189179	MSPC_Peak_847	8.719
scaffold_32	210317	210716	MSPC_Peak_846	24.957
scaffold_32	212839	213408	MSPC_Peak_845	16.802
scaffold_32	267791	268466	MSPC_Peak_844	199.983
scaffold_32	284540	284994	MSPC_Peak_843	40.04
scaffold_32	285402	285796	MSPC_Peak_842	9.001
scaffold_32	294269	294596	MSPC_Peak_841	10.198
scaffold_32	309805	310162	MSPC_Peak_840	20.839
scaffold_32	325671	326063	MSPC_Peak_839	9.079
scaffold_32	327178	327419	MSPC_Peak_838	18.237
scaffold_32	403769	404017	MSPC_Peak_828	11.168
scaffold_32	417907	418498	MSPC_Peak_827	42.177
scaffold_32	431128	431368	MSPC_Peak_826	15.01
scaffold_32	520840	521107	MSPC_Peak_825	11.845
scaffold_32	530958	531415	MSPC_Peak_824	8.911
scaffold_32	536294	536687	MSPC_Peak_823	22.852
scaffold_32	547377	547717	MSPC_Peak_820	9.772
scaffold_32	551526	552076	MSPC_Peak_818	45.327
scaffold_32	554738	555659	MSPC_Peak_817	inf
scaffold_32	567131	567644	MSPC_Peak_815	69.858
scaffold_32	568024	568415	MSPC_Peak_813	35.914
scaffold_32	611964	612479	MSPC_Peak_812	12.621
scaffold_32	666411	666862	MSPC_Peak_811	14.036
scaffold_32	683154	683725	MSPC_Peak_810	60.923
scaffold_32	780194	780605	MSPC_Peak_808	10.644
scaffold_32	897274	898144	MSPC_Peak_807	40.292
scaffold_32	966111	966890	MSPC_Peak_805	61.286
scaffold_32	969072	969853	MSPC_Peak_803	86.432
scaffold_32	977895	978412	MSPC_Peak_802	9.631
scaffold_32	994114	994478	MSPC_Peak_801	11.463
scaffold_32	1009484	1009702	MSPC_Peak_799	8.743
scaffold_32	1069039	1069383	MSPC_Peak_798	9.696
scaffold_32	1094472	1095099	MSPC_Peak_797	18.977
scaffold_32	1120468	1120915	MSPC_Peak_796	22.505
scaffold_32	1123052	1123581	MSPC_Peak_795	33.058
scaffold_32	1133799	1134857	MSPC_Peak_794	112.104
scaffold_32	1137253	1137634	MSPC_Peak_793	12.324
scaffold_32	1178384	1178773	MSPC_Peak_792	9.521
scaffold_32	1181106	1181673	MSPC_Peak_791	28.507
scaffold_32	1195342	1196046	MSPC_Peak_790	15.191
scaffold_32	1203531	1203836	MSPC_Peak_789	8.997
scaffold_32	1248701	1249210	MSPC_Peak_788	19.805
scaffold_32	1307056	1307388	MSPC_Peak_787	9.427
scaffold_32	1358949	1360013	MSPC_Peak_786	31.534
scaffold_32	1361796	1362816	MSPC_Peak_785	20.454
scaffold_32	1388616	1388959	MSPC_Peak_784	10.766
scaffold_33	15804	16306	MSPC_Peak_1064	18.501
scaffold_33	58391	58720	MSPC_Peak_1063	16.662
scaffold_33	96607	97074	MSPC_Peak_1062	19.322
scaffold_33	97473	99335	MSPC_Peak_1061	75.325
scaffold_33	102675	102897	MSPC_Peak_1060	10.857
scaffold_33	131791	132069	MSPC_Peak_1059	11.042
scaffold_33	226700	227428	MSPC_Peak_1058	13.112
scaffold_33	227696	229102	MSPC_Peak_1057	53.084
scaffold_33	248773	249081	MSPC_Peak_1056	8.074
scaffold_33	269508	269867	MSPC_Peak_1055	41.507
scaffold_33	298545	298850	MSPC_Peak_1054	8.393
scaffold_33	299488	299880	MSPC_Peak_1053	8.682
scaffold_33	314683	315130	MSPC_Peak_1052	15.785
scaffold_33	325866	326504	MSPC_Peak_1051	inf
scaffold_33	442018	442778	MSPC_Peak_1050	269.905
scaffold_33	456843	458034	MSPC_Peak_1049	174.01
scaffold_33	474582	475484	MSPC_Peak_1048	167.983
scaffold_33	522033	522787	MSPC_Peak_1047	23.803
scaffold_33	535269	535573	MSPC_Peak_1046	9.418
scaffold_33	538271	538999	MSPC_Peak_1045	136.105
scaffold_33	610994	611601	MSPC_Peak_1044	67.264
scaffold_33	617132	618227	MSPC_Peak_1043	20.002
scaffold_33	678867	679634	MSPC_Peak_1042	30.691
scaffold_33	680945	681217	MSPC_Peak_1041	10.356
scaffold_33	721161	721683	MSPC_Peak_1040	20.943
scaffold_33	775438	775779	MSPC_Peak_1039	9.154
scaffold_33	789823	790130	MSPC_Peak_1038	11.962
scaffold_33	812283	812796	MSPC_Peak_1037	18.789
scaffold_33	825862	826314	MSPC_Peak_1036	19.47
scaffold_33	861310	861873	MSPC_Peak_1035	21.693
scaffold_33	938410	939092	MSPC_Peak_1034	16.526
scaffold_33	939404	940078	MSPC_Peak_1033	17.762
scaffold_33	976967	977301	MSPC_Peak_1032	15.398
scaffold_33	998049	998450	MSPC_Peak_1031	21.215
scaffold_33	1008062	1008290	MSPC_Peak_1030	17.352
scaffold_33	1012650	1013072	MSPC_Peak_1029	47.65
scaffold_33	1044168	1044606	MSPC_Peak_1026	10.968
scaffold_33	1102330	1102793	MSPC_Peak_1024	52.133
scaffold_33	1171827	1172183	MSPC_Peak_1022	19.071
scaffold_33	1263234	1263470	MSPC_Peak_1020	8.698
scaffold_33	1291401	1291920	MSPC_Peak_1018	136.883
scaffold_33	1341627	1342051	MSPC_Peak_1016	10.449
scaffold_34	25362	25931	MSPC_Peak_505	8.821
scaffold_34	46550	46905	MSPC_Peak_503	20.834
scaffold_34	130297	130751	MSPC_Peak_498	9.211
scaffold_34	208147	208488	MSPC_Peak_496	14.722
scaffold_34	220019	220555	MSPC_Peak_495	87.923
scaffold_34	220783	221453	MSPC_Peak_494	167.826
scaffold_34	233788	234108	MSPC_Peak_493	29.023
scaffold_34	240020	240350	MSPC_Peak_491	8.886
scaffold_34	291000	291332	MSPC_Peak_490	23.872
scaffold_34	320153	320484	MSPC_Peak_489	26.897
scaffold_34	380859	381603	MSPC_Peak_488	88.356
scaffold_34	428080	428617	MSPC_Peak_487	14.265
scaffold_34	430677	431044	MSPC_Peak_486	13.727
scaffold_34	438948	439582	MSPC_Peak_485	12.765
scaffold_34	449893	451029	MSPC_Peak_484	inf
scaffold_34	456575	456951	MSPC_Peak_483	13.98
scaffold_34	464477	465390	MSPC_Peak_482	56.17
scaffold_34	551304	551794	MSPC_Peak_481	133.758
scaffold_34	623707	624322	MSPC_Peak_480	42.055
scaffold_34	624714	624991	MSPC_Peak_479	22.96
scaffold_34	625825	626201	MSPC_Peak_478	17.385
scaffold_34	627492	628304	MSPC_Peak_477	60.947
scaffold_34	630764	630989	MSPC_Peak_476	35.486
scaffold_34	639564	640191	MSPC_Peak_475	36.452
scaffold_34	665303	666242	MSPC_Peak_474	204.082
scaffold_34	669100	669408	MSPC_Peak_473	10.931
scaffold_34	672641	674658	MSPC_Peak_472	88.216
scaffold_34	677663	678523	MSPC_Peak_471	81.398
scaffold_34	681168	681964	MSPC_Peak_470	38.397
scaffold_34	783922	784653	MSPC_Peak_469	16.526
scaffold_34	814712	815496	MSPC_Peak_468	32.344
scaffold_34	850838	851317	MSPC_Peak_467	19.653
scaffold_34	879841	880444	MSPC_Peak_465	16.683
scaffold_34	880933	881468	MSPC_Peak_463	174.939
scaffold_34	927864	928090	MSPC_Peak_461	9.17
scaffold_34	973483	973848	MSPC_Peak_459	15.433
scaffold_34	995398	995718	MSPC_Peak_457	23.566
scaffold_34	1041992	1042448	MSPC_Peak_455	137.79
scaffold_34	1059652	1060199	MSPC_Peak_454	15.469
scaffold_34	1090041	1090348	MSPC_Peak_453	10.741
scaffold_34	1116591	1116870	MSPC_Peak_452	11.948
scaffold_34	1122716	1123013	MSPC_Peak_451	19.71
scaffold_34	1123415	1123661	MSPC_Peak_448	12.371
scaffold_34	1132894	1133168	MSPC_Peak_442	9.3
scaffold_34	1145677	1145972	MSPC_Peak_441	16.439
scaffold_34	1146364	1146692	MSPC_Peak_439	39.705
scaffold_34	1148905	1149370	MSPC_Peak_438	44.3
scaffold_34	1184310	1184608	MSPC_Peak_437	13.746
scaffold_34	1246142	1246521	MSPC_Peak_436	32.858
scaffold_34	1265997	1266378	MSPC_Peak_435	9.385
scaffold_35	76151	77126	MSPC_Peak_402	25.087
scaffold_35	77887	78676	MSPC_Peak_401	19.408
scaffold_35	81851	82202	MSPC_Peak_400	15.36
scaffold_35	124924	125164	MSPC_Peak_399	10.088
scaffold_35	212209	212521	MSPC_Peak_398	23.81
scaffold_35	276229	276847	MSPC_Peak_397	41.675
scaffold_35	480937	481364	MSPC_Peak_396	12.146
scaffold_35	541749	542076	MSPC_Peak_395	8.014
scaffold_35	586608	586943	MSPC_Peak_394	78.056
scaffold_35	605415	606574	MSPC_Peak_393	8.815
scaffold_35	618854	619233	MSPC_Peak_392	23.844
scaffold_35	625066	625363	MSPC_Peak_391	30.235
scaffold_35	626935	627431	MSPC_Peak_390	92.193
scaffold_35	671827	672213	MSPC_Peak_389	17.675
scaffold_35	695777	696581	MSPC_Peak_387	31.234
scaffold_35	697383	697758	MSPC_Peak_386	13.357
scaffold_35	698730	699029	MSPC_Peak_385	10.949
scaffold_35	700342	700578	MSPC_Peak_384	11.658
scaffold_35	784547	784894	MSPC_Peak_383	10.895
scaffold_35	823469	823827	MSPC_Peak_378	26.488
scaffold_35	869667	870016	MSPC_Peak_376	34.222
scaffold_35	948075	948369	MSPC_Peak_374	11.567
scaffold_35	1023961	1024448	MSPC_Peak_372	53.825
scaffold_35	1073942	1074465	MSPC_Peak_370	13.84
scaffold_35	1095794	1096640	MSPC_Peak_368	310.489
scaffold_35	1099808	1100403	MSPC_Peak_366	8.443
scaffold_35	1103761	1104320	MSPC_Peak_364	48.263
scaffold_35	1109660	1110248	MSPC_Peak_362	292.784
scaffold_35	1117853	1118847	MSPC_Peak_360	35.419
scaffold_35	1144824	1145663	MSPC_Peak_358	20.339
scaffold_35	1146116	1147206	MSPC_Peak_357	inf
scaffold_35	1162381	1162845	MSPC_Peak_356	15.362
scaffold_36	96290	96508	MSPC_Peak_10602	9.36
scaffold_36	99366	99822	MSPC_Peak_10591	18.979
scaffold_36	309105	309510	MSPC_Peak_10579	11.394
scaffold_36	355836	356160	MSPC_Peak_10568	14.364
scaffold_36	469494	469860	MSPC_Peak_10557	11.603
scaffold_36	470030	470635	MSPC_Peak_10542	14.557
scaffold_36	523028	523727	MSPC_Peak_10529	27.216
scaffold_36	585866	586420	MSPC_Peak_10522	30.478
scaffold_36	637307	637726	MSPC_Peak_10515	24.444
scaffold_36	688235	689431	MSPC_Peak_10503	171.277
scaffold_36	692877	693305	MSPC_Peak_10492	13.585
scaffold_36	696088	696720	MSPC_Peak_10480	69.158
scaffold_36	697952	698684	MSPC_Peak_10467	230.434
scaffold_36	699017	699378	MSPC_Peak_10451	17.487
scaffold_36	699626	699913	MSPC_Peak_10437	15.235
scaffold_36	761934	762709	MSPC_Peak_10429	105.105
scaffold_36	770510	770882	MSPC_Peak_10417	inf
scaffold_36	851953	852384	MSPC_Peak_10409	56.835
scaffold_36	852950	853727	MSPC_Peak_10397	77.511
scaffold_36	854000	854706	MSPC_Peak_10384	18.59
scaffold_36	860253	860499	MSPC_Peak_10374	9.094
scaffold_36	978016	978365	MSPC_Peak_10361	8.704
[truncated: 10,972 more rows]
