# Supplementary material for: Cnidarian hair cell development illuminates an ancient role for the class IV POU transcription factor in defining mechanoreceptor identity
Source: eLife. 2021 Dec 23;10:e74336. doi: 10.7554/eLife.74336 (PMC8846589; doi:10.7554/eLife.74336)
Supplement: Figure 7—source data 2. [file elife-74336-fig7-data2.zip]

Archive with 4 entries (4 files):
- Figure 7 - source data 2.tiff
- __MACOSX/._Figure 7 - source data 2.tiff
- Figure 7 - source data 2 labelled.tif
- __MACOSX/._Figure 7 - source data 2 labelled.tif
